# Supplementary material for: Mindful self-focus–an interaction affecting Theory of Mind?
Source: PLoS One. 2023 Feb 2;18(2):e0279544. doi: 10.1371/journal.pone.0279544 (PMC9894420; doi:10.1371/journal.pone.0279544)
Supplement: S1 File — (ZIP) [file pone.0279544.s001.zip]

Archive with 47 entries (39 files):
- READ ME.rtf
- __MACOSX/._READ ME.rtf
- Processing and Analysis/
- __MACOSX/._Processing and Analysis
- Processing and Analysis/.DS_Store
- __MACOSX/Processing and Analysis/._.DS_Store
- Processing and Analysis/Analysis Data/
- __MACOSX/Processing and Analysis/._Analysis Data
- Processing and Analysis/Command Files/
- __MACOSX/Processing and Analysis/._Command Files
- Processing and Analysis/Analysis Data/Manuscript Figures and Tables/
- __MACOSX/Processing and Analysis/Analysis Data/._Manuscript Figures and Tables
- Processing and Analysis/Analysis Data/.DS_Store
- __MACOSX/Processing and Analysis/Analysis Data/._.DS_Store
- Processing and Analysis/Analysis Data/interactionCoefficient.png
- __MACOSX/Processing and Analysis/Analysis Data/._interactionCoefficient.png
- Processing and Analysis/Command Files/.Rhistory
- Processing and Analysis/Command Files/.DS_Store
- __MACOSX/Processing and Analysis/Command Files/._.DS_Store
- Processing and Analysis/Command Files/MindYourOwn_analysis.Rmd
- __MACOSX/Processing and Analysis/Command Files/._MindYourOwn_analysis.Rmd
- Processing and Analysis/Analysis Data/Manuscript Figures and Tables/.DS_Store
- __MACOSX/Processing and Analysis/Analysis Data/Manuscript Figures and Tables/._.DS_Store
- Processing and Analysis/Analysis Data/Manuscript Figures and Tables/resources/
- __MACOSX/Processing and Analysis/Analysis Data/Manuscript Figures and Tables/._resources
- Processing and Analysis/Analysis Data/Manuscript Figures and Tables/resources/.Rhistory
- Processing and Analysis/Analysis Data/Manuscript Figures and Tables/resources/.DS_Store
- __MACOSX/Processing and Analysis/Analysis Data/Manuscript Figures and Tables/resources/._.DS_Store
- Original Data and Metadata/
- __MACOSX/._Original Data and Metadata
- Original Data and Metadata/.DS_Store
- __MACOSX/Original Data and Metadata/._.DS_Store
- Original Data and Metadata/Original Data/
- __MACOSX/Original Data and Metadata/._Original Data
- Original Data and Metadata/Metadata/
- __MACOSX/Original Data and Metadata/._Metadata
- Original Data and Metadata/Original Data/.DS_Store
- __MACOSX/Original Data and Metadata/Original Data/._.DS_Store
- Original Data and Metadata/Original Data/MindYourOwn_data.csv
- Original Data and Metadata/Metadata/.DS_Store
- __MACOSX/Original Data and Metadata/Metadata/._.DS_Store
- Original Data and Metadata/Metadata/MindYourOwn_codebook.xlsx
- __MACOSX/Original Data and Metadata/Metadata/._MindYourOwn_codebook.xlsx
- mindful_selffocus_and_ToM_mainDoc.docx
- __MACOSX/._mindful_selffocus_and_ToM_mainDoc.docx
- MindYourOwn.Rproj
- __MACOSX/._MindYourOwn.Rproj
