# Supplementary material for: Mindful self-focus–an interaction affecting Theory of Mind?
Source: PLoS One. 2023 Feb 2;18(2):e0279544. doi: 10.1371/journal.pone.0279544 (PMC9894420; doi:10.1371/journal.pone.0279544)
Supplement: S1 File — (ZIP) [file pone.0279544.s001.zip › Original Data and Metadata/Original Data/MindYourOwn_data.csv]

ID	language	native	SF_S	SF_Sn	SF_E	SF_Ea	SF_A	SF_O	SF_pron_I	affNeg	affPos	mind	MASCcor	MASChgh	MASClow	MASCnon	MASCctrl	MASClanguage	age	gender	psycho	eduYears	educatDegree	vocatDegree	nationality	residency	VPmarks	evaluation	raffle	proComics	conComics	studyDURfull	studyDURcore	SFSCdur	TRAITdur	MASCdur	DEMOdur	self
1	German	native	36	0	21	1	0	32	13.54	1	4.2	4.93333333333333	29	8	5	2	5	1	21	female	noIssues	NA	secondaryUni	NA	NA	Germany	1	1	1	TRUE	FALSE	110.55	104.45	18.3333333333333	43.55	33.7333333333333	3.36666666666667	0.4
2	English	foreign	34	0	29	0	7	20	17.05	2.4	4.6	4.93333333333333	33	5	5	1	5	2	50	female	noIssues	16	secondaryUni	university	Jordan	Greece	0	1	1	FALSE	FALSE	82.2166666666667	77.3666666666667	16.7666666666667	9.8	39.25	4.58333333333333	0.3777777777777778
3	German	native	54	1	16	0	0	19	22.88	2.4	2.8	4	36	5	0	3	5	1	22	female	issues	2	secondaryUni	nowhere	Germany	Germany	0	1	0	TRUE	FALSE	165.866666666667	49.9333333333333	7.56666666666667	5.06666666666667	29.6666666666667	3.25	0.611111111111111
4	English	foreign	19	0	37	0	2	32	9.73	1.8	3	3.6	33	2	4	5	5	1	32	female	noIssues	22	secondaryUni	university	North Macedonia	Germany	0	1	1	TRUE	FALSE	119.716666666667	117.916666666667	9.2	6.08333333333333	95.6166666666667	3.66666666666667	0.2111111111111111
5	English	foreign	24	0	40	3	1	22	11.25	1.4	4.6	4.93333333333333	35	6	1	2	5	2	36	female	noIssues	22	secondaryUni	university	Iran	Germany	0	1	1	FALSE	FALSE	123.7	111.933333333333	18.7333333333333	25.65	51.0166666666667	5.45	0.26666666666666666
6	English	foreign	36	0	23	0	2	29	10.73	3.2	3.2	3.73333333333333	38	4	1	1	4	1	35	male	noIssues	18	secondaryUni	university	Romania	Germany	0	1	1	FALSE	FALSE	107.283333333333	105.416666666667	15.4833333333333	50.1833333333333	30.7166666666667	3.56666666666667	0.4
8	German	native	52	1	16	0	0	21	17.12	1.8	3.2	4	38	2	2	2	5	1	21	male	noIssues	15	secondaryUni	nowhere	Germany	Germany	0	1	1	TRUE	FALSE	8529.58333333333	65.15	10.9333333333333	7.11666666666667	37	3.26666666666667	0.5888888888888889
9	English	native	28	0	29	0	4	29	14.18	2.4	3.4	4.66666666666667	37	2	2	3	5	2	35	female	noIssues	10	secondaryUni	university	Canada	United States	0	1	0	FALSE	FALSE	193.816666666667	62.3166666666667	16.8333333333333	5.38333333333333	31.1333333333333	4.58333333333333	0.3111111111111111
11	German	native	37	0	27	1	1	24	14.73	2.6	3.6	2.93333333333333	40	2	2	0	5	1	20	female	noIssues	15	secondaryUni	nowhere	Italy	Spain	0	1	0	TRUE	FALSE	154.416666666667	149.833333333333	14.2333333333333	25.85	44.4666666666667	5	0.41111111111111115
12	German	native	26	0	17	1	1	45	11	2	3	3.33333333333333	41	1	2	0	5	1	29	female	noIssues	18	secondaryColl	uniAppliedSci	Germany	Germany	0	1	0	TRUE	FALSE	54.3333333333333	51.1	7.23333333333333	7.33333333333333	29.9666666666667	3.21666666666667	0.28888888888888886
13	German	native	38	0	33	0	5	14	13.29	1	2.8	4.6	37	2	3	2	5	1	23	female	noIssues	16	secondaryUni	university	Germany	Germany	1	1	1	TRUE	FALSE	63	59.25	16.2666666666667	6.45	28.7666666666667	2.53333333333333	0.4222222222222222
14	English	native	39	0	31	1	3	16	9.55	3.6	3.8	3.33333333333333	39	3	2	0	5	1	34	female	issues	NA	secondaryUni	vocationalCollege	United States	United States	0	1	1	TRUE	FALSE	55.7666666666667	53.6666666666667	8.26666666666667	5.81666666666667	30.7	5.86666666666667	0.43333333333333335
15	English	foreign	30	1	18	0	1	40	13.19	2.6	3.4	3.13333333333333	37	3	2	2	5	2	19	female	noIssues	12	secondaryUni	dualSystem	Germany	Netherlands	0	1	1	TRUE	FALSE	61.1166666666667	57.6333333333333	11.15	7.35	31.1166666666667	3.31666666666667	0.34444444444444444
16	German	native	30	0	23	0	0	37	16.25	1.6	2.2	3.46666666666667	32	6	3	3	5	1	32	male	noIssues	17	secondaryUni	vocationalSchool	Germany	Germany	0	0	1	TRUE	FALSE	89.6333333333333	87.4333333333333	36.7666666666667	14.15	31.6	2.88333333333333	0.3333333333333333
20	English	native	26	0	23	0	2	39	13.79	2.8	3.6	4.26666666666667	38	4	1	1	4	1	27	female	issues	18	secondaryUni	university	Ireland	United Kingdom	0	1	1	TRUE	FALSE	55.6166666666667	54.0166666666667	7.7	3.65	37.7833333333333	2.3	0.28888888888888886
22	German	native	32	0	29	0	6	23	11.94	2	3	4.66666666666667	35	7	1	1	5	1	30	male	noIssues	23	secondaryUni	university	Germany	Germany	0	0	1	FALSE	TRUE	91.8833333333333	88.05	4.05	8.9	71.5166666666667	1.43333333333333	0.3555555555555555
23	German	native	28	0	28	1	1	32	15.31	1	3.6	4.86666666666667	36	1	5	2	5	1	27	female	noIssues	17	secondaryUni	university	Germany	Germany	0	1	1	TRUE	FALSE	106.05	49.8166666666667	7.18333333333333	5.05	31.1	2.28333333333333	0.3111111111111111
24	German	native	23	0	32	1	1	33	10.43	1.6	3.2	3.8	31	3	7	3	4	2	65	female	noIssues	5	secondaryUni	university	Germany	Germany	0	1	1	TRUE	FALSE	112.45	95.2833333333333	18.0333333333333	16.1666666666667	41.7666666666667	5.88333333333333	0.2555555555555556
25	German	native	37	1	25	1	15	11	13.17	3	3.4	3.93333333333333	38	3	1	2	5	1	30	female	noIssues	23	secondaryUni	university	Germany	Hungary	0	1	1	FALSE	FALSE	64.6833333333333	61.4	25.2333333333333	4.71666666666667	26	2.35	0.4222222222222222
27	English	native	30	0	24	0	1	35	12.96	1.2	3.2	4	32	3	5	4	5	1	29	female	noIssues	5	secondaryUni	university	Canada	Germany	0	1	1	TRUE	FALSE	53.7	52.7	15.35	5.08333333333333	26.6833333333333	2.26666666666667	0.3333333333333333
28	German	native	22	0	28	1	1	38	8.57	2.6	2.8	4.4	30	5	2	7	3	1	30	male	issues	18	secondaryUni	vocationalSchool	Germany	Germany	0	0	0	TRUE	FALSE	52.9333333333333	49.9333333333333	5.88333333333333	6.71666666666667	30.95	3.33333333333333	0.24444444444444444
29	German	foreign	27	0	31	0	1	31	10.53	1	4	4.6	31	4	5	4	5	1	22	female	noIssues	12	secondaryColl	vocationalSchool	Germany	Germany	0	1	1	FALSE	TRUE	70.8166666666667	67.5833333333333	5.35	13.9666666666667	41.4	2.13333333333333	0.3
30	German	foreign	29	1	28	0	1	31	10.92	1.6	3.2	3	35	5	2	2	5	1	24	NA	issues	18	secondaryUni	university	Luxembourg	Germany	0	1	1	FALSE	FALSE	5653.36666666667	5651.08333333333	15.9666666666667	13.8333333333333	5609.08333333333	4.01666666666667	0.3333333333333333
31	German	foreign	31	0	23	3	2	31	13.53	2.4	3.2	2.93333333333333	39	0	3	2	4	1	23	female	issues	18	secondaryUni	university	Ukraine	Germany	0	1	1	TRUE	FALSE	59.3166666666667	58.1	12.7166666666667	5.21666666666667	32.7333333333333	4.96666666666667	0.34444444444444444
32	German	foreign	33	0	28	0	6	23	12.67	3	3.8	4.33333333333333	30	6	4	4	4	1	29	female	issues	10	secondaryUni	uniAppliedSci	Germany	Germany	1	1	1	TRUE	FALSE	140.066666666667	60.7833333333333	6.86666666666667	8.6	36.6666666666667	3.01666666666667	0.36666666666666664
33	German	native	38	0	25	3	0	24	12.71	1.6	4	3.66666666666667	34	6	2	2	5	1	22	female	noIssues	14	secondaryUni	nowhere	Germany	Germany	1	1	1	FALSE	FALSE	93.1333333333333	89.15	25.65	15.8333333333333	36.15	2.88333333333333	0.4222222222222222
34	German	native	36	0	22	0	5	27	11.8	3.2	4.2	4.8	38	4	0	2	5	1	NA	female	noIssues	17	secondaryUni	uniAppliedSci	Germany	Germany	0	1	1	TRUE	FALSE	94.0666666666667	87.8166666666667	21.7333333333333	14.05	35.8	4.98333333333333	0.4
35	English	foreign	27	0	30	0	2	31	9.45	3.4	3.6	3.33333333333333	31	5	5	3	5	2	37	female	issues	18	secondaryUni	university	Italy	Austria	0	1	1	TRUE	FALSE	51.4666666666667	49.4166666666667	7.06666666666667	4.41666666666667	32.75	2.85	0.3
36	German	foreign	28	0	15	2	0	45	14.44	4	1.8	1.66666666666667	32	3	7	2	5	2	22	female	issues	14	secondaryUni	nowhere	Belarus	Germany	1	0	0	FALSE	FALSE	69.8166666666667	67.9333333333333	15.8666666666667	6.65	36.65	3.93333333333333	0.3111111111111111
37	English	foreign	25	0	16	1	2	46	10.78	2.8	3.4	3.06666666666667	37	4	2	1	4	1	24	female	noIssues	12	secondaryUni	university	Germany	Germany	0	1	1	TRUE	FALSE	44.8166666666667	42.4666666666667	6.98333333333333	3.68333333333333	27.05	2.28333333333333	0.2777777777777778
39	German	native	27	1	32	0	7	23	12.59	1.8	4	4.2	38	1	3	2	5	2	40	male	noIssues	3	secondaryUni	dualSystem	Germany	Germany	0	1	0	FALSE	FALSE	76.3	74.1833333333333	31.4833333333333	6.46666666666667	31.0833333333333	2.23333333333333	0.3111111111111111
40	English	foreign	33	0	11	0	7	39	14.11	1.8	3.4	3.4	25	10	8	1	5	1	28	male	noIssues	3	secondaryUni	dualSystem	France	Canada	0	1	0	TRUE	FALSE	708.25	692	598.083333333333	21.4833333333333	44.7333333333333	7.28333333333333	0.36666666666666664
41	English	foreign	28	0	19	4	1	38	9.91	1.6	3.6	4.73333333333333	32	8	4	0	3	1	38	female	noIssues	15	secondaryUni	university	Chile	Albania	0	1	1	TRUE	FALSE	71.2833333333333	66.3333333333333	8.68333333333333	6.91666666666667	42.65	5.36666666666667	0.3111111111111111
44	English	foreign	53	0	3	0	0	34	17.7	1.8	3	3.53333333333333	37	5	2	0	5	2	44	female	noIssues	17	secondaryUni	university	Mexico	Sweden	0	1	1	TRUE	FALSE	70.0333333333333	66.0166666666667	10.2333333333333	3.43333333333333	47.3666666666667	2.86666666666667	0.5888888888888889
46	German	native	44	0	14	0	1	31	20.18	1	4.8	3.73333333333333	36	3	4	1	4	2	23	female	issues	12	secondaryUni	university	Germany	Norway	0	1	1	TRUE	FALSE	54.5166666666667	52.8166666666667	6.56666666666667	5.93333333333333	31.4666666666667	2.85	0.4888888888888889
47	English	foreign	22	0	33	0	5	30	11.54	1.8	3.2	4.8	35	3	2	4	5	2	50	female	noIssues	17	secondaryUni	university	Hungary	Hungary	0	1	0	FALSE	FALSE	64.5166666666667	59.5833333333333	9.95	7.33333333333333	34.3833333333333	3.66666666666667	0.24444444444444444
48	German	foreign	33	0	23	1	0	33	14.29	1.4	3.6	5.33333333333333	36	4	4	0	5	1	58	male	noIssues	30	secondaryUni	university	Germany	Germany	0	1	1	FALSE	FALSE	9866.51666666667	146.533333333333	34.2833333333333	16.6833333333333	82.6666666666667	6.01666666666667	0.36666666666666664
50	German	native	20	0	35	1	1	33	8.67	1.4	3.2	3.66666666666667	33	4	7	0	5	1	67	male	noIssues	17	secondaryUni	uniAppliedSci	Germany	Germany	0	1	1	FALSE	FALSE	93.4	88.3333333333333	25.3833333333333	12.6166666666667	39.4666666666667	4.91666666666667	0.22222222222222224
52	German	native	38	0	25	0	1	26	12.8	2.6	2.2	3.13333333333333	37	7	0	0	5	1	22	NA	noIssues	16	secondaryUni	nowhere	Germany	Germany	0	1	1	TRUE	FALSE	418.183333333333	69.05	14.6666666666667	8.15	34.2833333333333	3.41666666666667	0.4222222222222222
53	English	native	25	0	17	0	0	48	9.78	2.2	4.2	3.86666666666667	34	3	2	5	4	1	27	female	noIssues	19	secondaryUni	university	United States	United States	0	1	1	TRUE	FALSE	78.2166666666667	73.7	9.46666666666667	14.7333333333333	39.0166666666667	5.86666666666667	0.2777777777777778
55	English	foreign	19	0	22	0	1	48	10.87	2.2	3.8	4.73333333333333	32	5	3	4	5	2	29	female	noIssues	NA	secondaryUni	university	Portugal	Austria	0	1	1	TRUE	FALSE	118.1	62.95	10.5	7.38333333333333	28.8666666666667	8.93333333333333	0.2111111111111111
56	English	native	20	2	26	1	0	41	8.47	3	2.6	3.86666666666667	31	4	4	5	4	1	60	female	issues	16	secondaryUni	university	United States	United States	0	1	0	TRUE	FALSE	85.45	82.6833333333333	10.9833333333333	13.65	42.7666666666667	6.05	0.24444444444444444
57	German	native	40	0	17	2	4	27	16.43	2.6	4.4	3.4	38	4	1	1	5	1	32	female	issues	NA	NA	NA	Germany	Germany	0	1	0	FALSE	FALSE	81.7	78.1166666666667	11.2666666666667	7.7	51.7	2.35	0.4444444444444445
58	German	foreign	36	0	28	0	2	24	13.56	2.4	3	3.86666666666667	32	6	4	2	5	1	29	female	issues	13	secondaryUni	vocationalSchool	NA	Germany	1	1	1	FALSE	FALSE	63.8833333333333	59.25	12.2833333333333	8.48333333333333	29.0666666666667	3.7	0.4
59	English	native	23	1	32	0	0	34	10.19	2.4	2.8	3.4	38	3	2	1	5	1	36	male	issues	15	secondaryNon	vocationalCollege	United States	Germany	0	1	1	TRUE	FALSE	66.2	61.3833333333333	15.5666666666667	6.98333333333333	31.9833333333333	3.73333333333333	0.26666666666666666
60	English	native	27	0	25	0	2	36	8.78	2.2	3.2	4.26666666666667	37	6	1	0	5	1	31	female	issues	17	secondaryUni	university	Australia	Germany	0	1	1	TRUE	FALSE	734.016666666667	65.2	11.6166666666667	5.4	40.0833333333333	3.7	0.3
61	German	native	34	0	3	0	2	51	18.57	2.8	3.4	3.6	22	3	9	10	5	1	20	female	noIssues	NA	secondaryUni	university	Germany	Germany	1	0	1	FALSE	FALSE	29.7	28.8	2.96666666666667	1.85	21.4666666666667	1.63333333333333	0.3777777777777778
62	English	foreign	29	1	34	1	0	25	7.95	1.6	2.2	4.26666666666667	35	3	4	2	5	1	31	female	noIssues	17	secondaryUni	university	Romania	Netherlands	0	1	1	FALSE	TRUE	56.05	53.9666666666667	11.3666666666667	4.85	29.5	3.11666666666667	0.3333333333333333
63	English	foreign	25	1	26	0	6	32	7.85	2.8	3.4	4.53333333333333	35	6	3	0	5	2	29	male	noIssues	10	secondaryUni	university	Bangladesh	Germany	0	1	1	FALSE	FALSE	80.25	78.0333333333333	19.5833333333333	13.4166666666667	33.6333333333333	4.81666666666667	0.28888888888888886
64	German	native	42	0	22	0	1	25	14.77	2.2	3.8	4.66666666666667	38	4	2	0	5	1	19	female	noIssues	13	secondaryColl	uniAppliedSci	Germany	Germany	0	1	1	TRUE	FALSE	59.55	57.7	7.55	8.43333333333333	30.8666666666667	5.48333333333333	0.4666666666666667
65	German	native	27	0	5	0	0	58	12.2	1.2	2.8	4.26666666666667	30	6	4	4	4	2	NA	NA	issues	NA	secondaryUni	university	NA	NA	NA	NA	NA	FALSE	FALSE	NA	56	7.06666666666667	7.71666666666667	36.2666666666667	2.38333333333333	0.3
66	English	foreign	28	0	27	0	9	26	10.78	1.4	3.8	3.66666666666667	34	4	3	3	4	4	24	male	noIssues	7	secondaryUni	uniAppliedSci	Peru	United States	0	1	1	TRUE	FALSE	49.7333333333333	48.45	7.06666666666667	4.61666666666667	31.9666666666667	1.86666666666667	0.3111111111111111
67	English	native	28	3	8	0	0	51	11.88	3.8	1	1.06666666666667	28	8	2	6	5	1	23	female	issues	4	secondaryUni	university	United States	United States	0	0	0	TRUE	FALSE	45.1666666666667	43.8666666666667	5.86666666666667	3.93333333333333	28.7	2.43333333333333	0.34444444444444444
68	German	native	49	0	13	0	5	23	14.91	1.4	3.4	3.13333333333333	41	3	0	0	5	1	24	female	noIssues	16	secondaryColl	uniAppliedSci	Germany	Germany	0	1	1	TRUE	FALSE	177.05	49.5666666666667	12.8333333333333	4.58333333333333	26.9333333333333	2.58333333333333	0.5444444444444444
69	English	foreign	28	0	28	1	2	31	12.8	1.2	4	2.66666666666667	36	3	2	3	3	1	37	male	noIssues	13	secondaryUni	university	Czech Republic	Czech Republic	0	1	1	TRUE	FALSE	2772.48333333333	1715.16666666667	10.95	5.5	1687.46666666667	6.5	0.3111111111111111
70	German	native	28	0	33	3	1	25	11.02	1	2.4	3.6	33	5	3	3	5	1	22	female	noIssues	14	secondaryUni	uniAppliedSci	Germany	Germany	0	1	1	FALSE	FALSE	284.9	283.616666666667	6.48333333333333	5.26666666666667	264.15	3.96666666666667	0.3111111111111111
71	German	native	22	0	26	0	7	35	9.85	1.2	3.4	4	34	4	3	3	4	1	23	female	noIssues	16	secondaryUni	university	Germany	Germany	0	1	1	TRUE	FALSE	58.5166666666667	55.4833333333333	9.31666666666667	6.11666666666667	34.5	2.38333333333333	0.24444444444444444
72	English	foreign	21	0	26	0	1	42	9.49	2.8	3.4	2.93333333333333	37	1	4	2	5	2	23	female	issues	12	secondaryUni	university	Turkey	Germany	0	1	1	FALSE	FALSE	66.1666666666667	60.1166666666667	7.3	5.9	38.5	3.08333333333333	0.23333333333333334
73	German	native	36	0	17	1	0	36	13.93	1.4	3.6	4.6	42	1	0	1	5	1	23	female	noIssues	16	secondaryUni	university	Switzerland	Switzerland	0	1	1	FALSE	FALSE	49.85	48.3166666666667	10.5166666666667	3.9	28.9833333333333	2.33333333333333	0.4
74	German	native	23	0	13	0	1	53	10.84	2.2	3.8	3.06666666666667	37	4	0	3	5	1	26	female	noIssues	17	secondaryUni	nowhere	Germany	Germany	0	1	0	TRUE	FALSE	51.6	48.3666666666667	5.41666666666667	4.5	32.15	2.41666666666667	0.2555555555555556
76	English	foreign	36	0	27	1	4	22	12.5	2.2	1.8	3.06666666666667	36	4	1	3	3	2	23	male	noIssues	20	secondaryUni	university	Argentina	Germany	0	1	1	TRUE	FALSE	56.95	55.85	6.6	5.41666666666667	35.9666666666667	3.21666666666667	0.4
77	German	native	31	0	43	0	3	13	9.86	1.8	4	4.26666666666667	40	2	1	1	5	1	21	female	noIssues	14	secondaryUni	nowhere	Germany	Germany	0	1	0	FALSE	FALSE	102.45	96.9333333333333	31.6333333333333	15.4	38.95	3.46666666666667	0.34444444444444444
78	English	foreign	36	0	22	2	18	12	10.48	2.6	4.6	3.2	37	6	1	0	5	1	30	female	issues	10	secondaryColl	dualSystem	France	Germany	0	1	1	FALSE	FALSE	2774.2	262.816666666667	217.916666666667	6.71666666666667	26.8333333333333	3.8	0.4
79	English	native	27	0	14	0	0	49	13.58	2	4.2	4	37	4	3	0	5	1	26	female	noIssues	21	secondaryUni	university	France	Ireland	0	1	1	TRUE	FALSE	62.3166666666667	59.9833333333333	9.01666666666667	6.1	31.55	4.76666666666667	0.3
80	English	foreign	26	0	30	0	0	34	10.53	2.4	4	3.06666666666667	28	4	7	5	3	2	25	female	noIssues	3	secondaryUni	university	Italy	Italy	0	0	1	FALSE	FALSE	207.15	205.4	10.7166666666667	7.83333333333333	180.783333333333	2.9	0.28888888888888886
81	English	foreign	13	0	39	1	3	34	13.89	3.8	3.2	3.2	32	8	3	1	5	1	47	female	noIssues	20	secondaryUni	university	Iran	United States	0	0	0	FALSE	FALSE	63.6166666666667	59.0833333333333	10.2666666666667	7.71666666666667	31.2666666666667	4.65	0.14444444444444443
82	German	native	29	0	32	2	0	27	12.17	1.4	2.8	3.73333333333333	38	3	3	0	5	1	31	female	noIssues	16	secondaryUni	vocationalSchool	Germany	Germany	0	1	1	TRUE	FALSE	102.25	82.9833333333333	15.6666666666667	13.0833333333333	41.6666666666667	3.75	0.3222222222222222
84	German	native	41	0	28	0	0	21	16.42	1.2	3	4.2	33	5	1	5	5	1	25	female	noIssues	19	secondaryUni	university	Germany	Germany	0	1	1	FALSE	FALSE	656.266666666667	654.116666666667	13.4333333333333	6.95	627.3	2.85	0.45555555555555555
85	English	foreign	31	0	34	0	2	23	7.73	2	3.8	4.6	36	2	4	2	5	2	28	female	noIssues	22	secondaryUni	university	Taiwan	Germany	0	1	1	TRUE	FALSE	1428.1	83.85	27.3833333333333	8.48333333333333	35.6	5.56666666666667	0.34444444444444444
86	English	foreign	40	0	23	0	4	23	15.89	2	3.4	3.8	35	6	1	2	5	1	21	female	noIssues	17	secondaryUni	university	Netherlands	Netherlands	0	1	1	TRUE	FALSE	67.8666666666667	61.6	13.383333333333301	8.2	31.8833333333333	4.03333333333333	0.4444444444444445
88	German	native	44	0	15	1	3	27	14.29	1.6	3	4.4	34	4	5	1	5	1	39	NA	noIssues	18	secondaryUni	university	Germany	Germany	0	1	1	FALSE	FALSE	87.0833333333333	84.15	13.7	7.18333333333333	55.8	3.61666666666667	0.4888888888888889
89	German	native	17	0	24	0	0	49	8.04	1.4	2.8	3.06666666666667	42	0	0	2	5	1	35	female	noIssues	25	secondaryUni	university	Germany	Germany	0	1	1	TRUE	FALSE	111.8	49.2333333333333	10	3.56666666666667	30.4166666666667	1.75	0.1888888888888889
90	English	foreign	34	0	28	1	3	24	11.11	1.8	3.6	4.33333333333333	32	6	2	4	4	1	27	female	issues	19	secondaryUni	university	Latvia	Germany	0	1	1	TRUE	FALSE	61.6166666666667	56.5833333333333	8.16666666666667	7.35	30.9666666666667	4.48333333333333	0.3777777777777778
91	English	native	38	0	42	1	3	6	12.11	3	3.6	3.6	36	3	4	1	5	2	27	female	noIssues	16	secondaryUni	university	United States	United States	0	1	1	FALSE	FALSE	8903	117.766666666667	10.1833333333333	19.3833333333333	73.3666666666667	6.81666666666667	0.4222222222222222
92	German	native	37	0	34	0	0	19	14.63	1.6	2	3.66666666666667	31	3	6	4	4	1	50	female	noIssues	12	secondaryNon	vocationalSchool	Germany	Germany	0	1	1	TRUE	FALSE	37.4833333333333	36.2166666666667	5.93333333333333	3.85	23.35	1.88333333333333	0.41111111111111115
93	German	native	26	1	27	0	2	34	13.33	2.4	3.8	3.06666666666667	31	1	9	3	5	1	46	female	noIssues	18	secondaryUni	university	Germany	Germany	0	1	1	FALSE	TRUE	59.8166666666667	55.05	12.2333333333333	6.3	29.0333333333333	2.63333333333333	0.3
94	German	native	28	0	23	1	1	37	14.71	1.2	2.4	3.66666666666667	32	6	5	1	5	1	22	female	noIssues	NA	secondaryUni	uniAppliedSci	Germany	Germany	0	1	1	FALSE	FALSE	50.1833333333333	46.7666666666667	10.25	4.08333333333333	25.9666666666667	2.05	0.3111111111111111
95	English	foreign	29	0	24	0	0	37	8.4	1.2	3	3.4	29	4	8	3	4	2	37	female	issues	18	secondaryUni	university	Latvia	Belgium	0	1	1	FALSE	FALSE	70.7166666666667	56.6833333333333	8.45	7.56666666666667	30.2833333333333	5.06666666666667	0.3222222222222222
96	German	native	31	0	26	0	2	31	17.35	2	3.4	4.4	38	4	1	1	5	1	27	female	noIssues	19	secondaryUni	university	Germany	Germany	0	1	1	FALSE	FALSE	49.1666666666667	46.9	9.55	4.43333333333333	27.6666666666667	1.96666666666667	0.34444444444444444
97	German	native	24	3	13	0	0	50	12.5	2.8	1.2	2.26666666666667	37	3	4	0	4	1	28	NA	issues	6	secondaryUni	nowhere	Germany	Germany	0	1	1	FALSE	TRUE	195.966666666667	193.25	5	4.55	133.216666666667	2.01666666666667	0.3
98	German	native	21	0	37	0	1	31	9.09	1	4.6	5.2	39	2	2	1	5	1	22	male	noIssues	12	secondaryUni	nowhere	Austria	Germany	0	1	1	TRUE	FALSE	98.15	61.5666666666667	10.7	5.53333333333333	38.3333333333333	2.68333333333333	0.23333333333333334
99	German	native	42	0	15	1	2	30	20	2.4	3.2	4.13333333333333	41	1	2	0	5	1	24	male	noIssues	17	secondaryUni	uniAppliedSci	Italy	Germany	0	1	1	TRUE	FALSE	7022.31666666667	52.7	6.61666666666667	8.18333333333333	28.9666666666667	4.63333333333333	0.4666666666666667
101	English	foreign	35	0	35	1	13	6	10.36	1.6	3.8	4.86666666666667	22	12	5	5	2	3	71	male	noIssues	17	secondaryUni	university	Hungary	Hungary	0	0	1	FALSE	FALSE	699.65	150.7	78.25	16.2833333333333	44.3166666666667	6.28333333333333	0.3888888888888889
102	German	foreign	30	0	32	0	0	28	10.28	1.6	3.6	4.93333333333333	29	2	9	4	5	1	44	female	noIssues	10	secondaryUni	uniAppliedSci	Germany	Germany	0	0	0	FALSE	FALSE	60.3	58.0333333333333	11.5166666666667	7.4	32.1	3.03333333333333	0.3333333333333333
103	German	native	37	0	24	1	6	22	8.72	2.2	2.2	2.66666666666667	31	7	4	2	5	2	28	female	issues	14	secondaryUni	university	Germany	Germany	0	0	1	TRUE	FALSE	68.9666666666667	66.3333333333333	11.0666666666667	18.1	30.5333333333333	3.26666666666667	0.41111111111111115
106	German	native	46	0	17	0	0	27	15.38	2.2	3.4	3.66666666666667	35	4	3	2	5	1	32	male	noIssues	19	secondaryUni	uniAppliedSci	Germany	Germany	0	1	1	FALSE	TRUE	43.25	40.8333333333333	3.65	3.51666666666667	29.1166666666667	1.58333333333333	0.5111111111111112
107	German	foreign	23	0	42	0	5	20	7.14	2.4	2.8	4.13333333333333	34	2	7	1	5	1	31	female	noIssues	12	secondaryUni	university	Austria	Austria	0	1	1	FALSE	FALSE	247.866666666667	237.783333333333	188.383333333333	7.18333333333333	34.5833333333333	3.7	0.2555555555555556
108	English	foreign	48	0	14	0	4	24	15.52	1.8	2.8	3.73333333333333	36	1	3	4	5	1	22	female	noIssues	15	secondaryUni	uniAppliedSci	Romania	Romania	0	1	1	TRUE	FALSE	65.9666666666667	61.55	8.13333333333333	6.53333333333333	37.9833333333333	3.76666666666667	0.5333333333333333
110	English	native	26	0	26	1	5	32	10.95	1.6	1.4	4.26666666666667	40	2	1	1	4	1	51	male	issues	17	secondaryColl	vocationalCollege	Australia	Germany	0	1	1	FALSE	FALSE	162.316666666667	131.566666666667	41.2166666666667	11.55	66.8333333333333	5.63333333333333	0.28888888888888886
111	English	native	47	0	22	1	4	16	12.14	2	3.2	4	39	1	1	3	4	2	41	female	issues	20	secondaryUni	university	United States	United States	0	1	0	FALSE	FALSE	3537.78333333333	111.6	6.2	4.68333333333333	91.5333333333333	5.95	0.5222222222222223
112	German	native	31	0	24	0	1	34	12.38	1.8	2.6	3.26666666666667	37	3	3	1	5	2	29	female	noIssues	20	secondaryUni	university	Germany	Germany	0	1	1	FALSE	FALSE	51.1	46.0166666666667	5.48333333333333	6.2	27.7166666666667	1.63333333333333	0.34444444444444444
113	German	native	39	0	16	0	0	35	14.29	2.2	3.6	2.8	29	12	3	0	5	1	24	female	noIssues	17	secondaryUni	university	Germany	Germany	0	1	1	FALSE	FALSE	2873.86666666667	54.2	9	6.4	31.8333333333333	2.86666666666667	0.43333333333333335
114	German	native	27	0	26	2	3	32	13.11	1.2	3.6	4.33333333333333	37	5	2	0	5	2	22	female	noIssues	NA	secondaryUni	nowhere	Germany	Germany	1	1	1	TRUE	FALSE	67.6833333333333	62.7333333333333	15.0333333333333	7.08333333333333	32.45	4.3	0.3
115	English	native	35	0	26	0	8	21	11.33	1.6	3.2	3.8	39	2	3	0	4	1	23	female	issues	NA	secondaryUni	university	NA	Germany	0	1	1	FALSE	FALSE	48.2666666666667	45.7666666666667	8.8	5.16666666666667	26.2166666666667	2.16666666666667	0.3888888888888889
116	English	foreign	21	0	49	1	4	15	6.55	2	3.6	4.53333333333333	34	5	2	3	5	1	25	female	noIssues	17	secondaryUni	university	China	Germany	0	1	0	TRUE	FALSE	361.033333333333	355.35	39.8166666666667	25.2666666666667	270.033333333333	6.11666666666667	0.23333333333333334
117	English	foreign	37	0	27	0	5	21	13.19	1.2	3.2	3.93333333333333	37	4	3	0	5	1	24	male	noIssues	5	secondaryUni	university	India	Germany	0	1	0	FALSE	FALSE	118.183333333333	70.5666666666667	10	8.33333333333333	39.0666666666667	4.48333333333333	0.41111111111111115
118	German	foreign	23	0	31	4	1	31	11.76	1.8	3.8	5.13333333333333	26	10	3	5	5	1	20	female	noIssues	14	secondaryUni	nowhere	Bulgaria	Germany	1	1	1	FALSE	FALSE	61.3333333333333	59.1	15.0666666666667	6.13333333333333	30.6833333333333	2.75	0.2555555555555556
119	German	native	35	0	25	0	0	30	17.2	1.4	2.8	4.53333333333333	32	4	4	4	5	1	NA	female	noIssues	12	secondaryUni	nowhere	Germany	Germany	1	0	1	FALSE	FALSE	60.6166666666667	55.0166666666667	9.01666666666667	6.8	32.5833333333333	2.13333333333333	0.3888888888888889
120	English	foreign	32	0	26	0	4	28	11.97	3	4.6	4.46666666666667	30	8	3	3	5	1	23	male	noIssues	5	secondaryUni	university	Colombia	Argentina	0	0	1	TRUE	FALSE	174.283333333333	156.1	32.4666666666667	12.0833333333333	98.2666666666667	7.75	0.3555555555555555
121	English	foreign	23	1	21	0	0	45	10.31	2	3.4	4.46666666666667	35	5	3	1	5	1	33	male	noIssues	18	secondaryColl	university	Poland	Germany	0	1	1	TRUE	FALSE	56.2	52.85	10.1	4.95	31.8166666666667	3.1	0.26666666666666666
122	German	native	26	0	33	4	3	24	13.19	2.8	3	3.6	32	6	6	0	5	1	26	female	issues	20	secondaryUni	university	Italy	Germany	0	1	1	FALSE	FALSE	47.2166666666667	45.5333333333333	7.95	4.08333333333333	27.1833333333333	2.66666666666667	0.28888888888888886
123	German	native	26	0	24	0	1	39	10.28	2.2	2.2	2.66666666666667	33	4	3	4	5	1	20	female	noIssues	13	secondaryUni	nowhere	Germany	Germany	0	1	1	TRUE	FALSE	54.4166666666667	52.4333333333333	11.5166666666667	5.58333333333333	28.8	2.78333333333333	0.28888888888888886
125	English	foreign	30	0	22	1	0	37	11.01	3	3.6	3.66666666666667	33	5	4	2	5	1	22	female	issues	16	secondaryUni	university	Latvia	United Kingdom	0	1	1	TRUE	FALSE	95.2	92.7666666666667	7.2	12.1166666666667	63.9333333333333	4.7	0.3333333333333333
127	English	native	23	0	19	0	1	47	11.7	1.6	3	4.13333333333333	38	4	1	1	3	1	28	male	noIssues	17	secondaryUni	university	United Kingdom	Germany	0	1	0	TRUE	FALSE	68.9666666666667	65.9333333333333	11.1166666666667	9.7	38.5333333333333	3.3	0.2555555555555556
128	English	foreign	28	0	28	0	7	27	15	1.2	4	3.93333333333333	32	3	7	2	4	3	22	female	noIssues	16	secondaryUni	university	France	France	0	1	1	TRUE	FALSE	63.5666666666667	61.8166666666667	10.5333333333333	8.31666666666667	33.0166666666667	4.66666666666667	0.3111111111111111
129	English	foreign	31	0	24	1	8	26	10.9	1.6	4.2	4.8	35	5	3	1	5	2	74	female	noIssues	20	secondaryUni	university	Sweden	Australia	0	1	0	FALSE	FALSE	85.8	75.25	17.2	7.86666666666667	38.4166666666667	7.36666666666667	0.34444444444444444
130	German	native	31	0	24	0	1	34	15.12	1.8	3	3.8	39	3	2	0	5	1	24	female	noIssues	14	secondaryUni	university	Germany	Austria	0	1	1	TRUE	FALSE	286.95	61.2166666666667	11.1666666666667	6.9	31.6333333333333	4.01666666666667	0.34444444444444444
131	English	foreign	37	0	38	0	1	14	13.02	2	4.6	4.73333333333333	33	6	5	0	5	1	31	male	issues	16	secondaryUni	university	Poland	Germany	0	1	1	TRUE	FALSE	51.5	48.7833333333333	9.83333333333333	4.43333333333333	26.5833333333333	4.43333333333333	0.41111111111111115
132	German	foreign	34	0	17	1	4	34	11.39	2.6	2.2	2.73333333333333	31	8	2	3	4	1	63	male	issues	10	noDegree	vocationalSchool	France	Germany	0	1	1	TRUE	FALSE	700.85	164.15	96.8	8.83333333333333	43.8833333333333	7.93333333333333	0.3777777777777778
133	English	foreign	20	0	34	0	0	36	11.54	2	3.8	4.4	31	7	4	2	4	1	38	male	noIssues	22	secondaryColl	university	Iran	Germany	0	1	1	FALSE	FALSE	115.166666666667	113.183333333333	6.56666666666667	6.76666666666667	93.95	3.1	0.22222222222222224
134	German	native	33	0	26	1	0	30	11.4	1	4	3	39	3	2	0	5	1	32	female	issues	16	secondaryUni	university	Germany	Germany	0	0	1	FALSE	FALSE	62.4833333333333	58.7	10.4	6.93333333333333	33.4333333333333	3.6	0.36666666666666664
135	English	foreign	31	0	23	0	0	36	10.66	2.8	3.6	2.93333333333333	31	6	4	3	5	1	34	female	issues	17	secondaryUni	university	Russia	Germany	0	1	1	TRUE	FALSE	239.833333333333	238.683333333333	5.26666666666667	191.783333333333	32.6333333333333	4.08333333333333	0.34444444444444444
137	German	native	30	0	19	0	0	41	13.33	1.4	3.4	4	38	4	2	0	5	1	45	male	issues	13	secondaryNon	dualSystem	NA	Germany	0	0	0	FALSE	FALSE	3853.78333333333	75.7166666666667	21.2666666666667	9.13333333333333	35.2166666666667	5.78333333333333	0.3333333333333333
138	English	native	20	0	40	0	3	27	8.5	1	3.6	4.4	38	2	2	2	5	2	67	NA	noIssues	18	secondaryUni	university	Canada	Canada	0	1	1	FALSE	FALSE	126.25	94.5666666666667	9.06666666666667	8.25	70.8333333333333	3.01666666666667	0.22222222222222224
140	English	foreign	32	0	20	1	3	34	8.13	3.4	2.2	3.6	39	1	4	0	5	1	24	female	issues	17	secondaryUni	university	Hungary	Hungary	0	1	1	TRUE	FALSE	179.366666666667	152.466666666667	24.6333333333333	60.2833333333333	42.35	7.16666666666667	0.3555555555555555
141	English	foreign	25	0	35	0	13	17	9.05	2.4	4.2	3.93333333333333	35	6	3	0	4	1	29	NA	issues	6	secondaryUni	vocationalSchool	Egypt	France	0	1	0	TRUE	FALSE	60.85	59.6166666666667	8.7	3.08333333333333	41.7333333333333	4.23333333333333	0.2777777777777778
142	German	foreign	20	0	26	0	2	42	6.45	1.4	2.8	3.2	36	3	4	1	5	1	24	female	issues	17	secondaryUni	university	Russia	Germany	0	1	1	FALSE	FALSE	51.0666666666667	49.15	9.45	5.23333333333333	28.2	2.8	0.22222222222222224
143	German	native	31	1	14	1	0	43	14.58	1.2	2.8	3.93333333333333	38	4	1	1	5	1	31	female	noIssues	18	secondaryUni	university	Germany	Germany	0	1	0	FALSE	FALSE	45.3166666666667	43.7833333333333	5.33333333333333	4.7	27.5	3.28333333333333	0.3555555555555555
145	English	foreign	35	0	21	0	12	22	11.96	3.2	4	4.13333333333333	32	7	3	2	5	1	28	female	noIssues	19	secondaryUni	university	Hungary	Hungary	0	1	1	TRUE	FALSE	62.7333333333333	53.2833333333333	10.0666666666667	6.45	28.0333333333333	3.85	0.3888888888888889
146	English	foreign	29	2	34	0	1	24	9.93	3.6	2.2	3.86666666666667	30	8	2	4	4	1	32	female	issues	NA	secondaryUni	university	Finland	Germany	0	1	1	TRUE	FALSE	76.7666666666667	71.3666666666667	15.2333333333333	12.9166666666667	34.4	3.8	0.34444444444444444
147	English	NA	17	0	22	0	3	48	7.83	2.2	3.6	3.8	30	4	5	5	3	2	NA	NA	NA	NA	NA	NA	Germany	Germany	0	1	1	FALSE	FALSE	11700.1333333333	51.4666666666667	8.51666666666667	7.63333333333333	27.9666666666667	2.31666666666667	0.1888888888888889
149	German	native	39	0	21	0	0	30	12	1.8	4	4.13333333333333	34	4	4	2	4	1	63	male	issues	16	secondaryUni	uniAppliedSci	Germany	Germany	0	1	1	FALSE	TRUE	73.7	69.8	9.46666666666667	8.21666666666667	43.4833333333333	4.31666666666667	0.43333333333333335
150	English	native	45	0	19	0	3	23	12.14	2.4	2.8	2.73333333333333	35	6	1	2	4	1	27	male	issues	17	secondaryUni	university	United Kingdom	United Kingdom	0	1	1	TRUE	FALSE	70.9	63.4833333333333	18.4166666666667	6.25	30.5666666666667	3.65	0.5
151	English	foreign	33	0	35	0	5	17	10.16	2	4	4.86666666666667	38	2	2	2	5	2	29	female	noIssues	NA	secondaryUni	university	Hungary	Hungary	0	1	1	TRUE	FALSE	76.6333333333333	69.4166666666667	16.8333333333333	8.28333333333333	36.25	2.6	0.36666666666666664
152	English	foreign	25	0	30	0	0	35	11.11	1.8	4	4.06666666666667	26	10	6	2	5	1	29	male	noIssues	7	secondaryUni	university	France	Germany	0	1	1	TRUE	FALSE	63.2833333333333	52.0833333333333	5.53333333333333	6.11666666666667	29.8	2.41666666666667	0.2777777777777778
153	German	foreign	33	0	29	0	5	23	15.03	1.8	3.4	4.86666666666667	29	8	6	1	5	1	48	female	noIssues	NA	secondaryNon	uniAppliedSci	Netherlands	Germany	0	1	1	TRUE	FALSE	5840.03333333333	645.266666666667	14.6	10.4	602.9	10.633333333333301	0.36666666666666664
154	German	native	31	1	21	0	8	29	12.57	1.8	2.8	3.86666666666667	35	4	2	3	5	1	33	female	issues	13	secondaryNon	dualSystem	Germany	Germany	0	1	1	FALSE	FALSE	60.5666666666667	57.6666666666667	15.2833333333333	6.35	28.7166666666667	3.03333333333333	0.3555555555555555
155	German	native	32	0	28	0	1	29	14.43	2	3.4	4.13333333333333	38	1	4	1	5	1	32	male	noIssues	16	secondaryColl	vocationalSchool	Germany	Germany	0	1	0	FALSE	FALSE	60.5666666666667	56.45	8.46666666666667	7.45	31.1	3.68333333333333	0.3555555555555555
158	German	native	32	1	34	1	0	22	13.4	1.4	3	3.93333333333333	34	5	4	1	5	1	28	female	noIssues	16	secondaryColl	university	Germany	Australia	0	1	1	TRUE	FALSE	84.45	82.25	14.5333333333333	7.76666666666667	53.6666666666667	2.88333333333333	0.36666666666666664
159	German	native	32	0	30	1	3	24	15.6	1.8	3.2	4.73333333333333	36	3	4	1	5	1	21	female	noIssues	3	secondaryUni	nowhere	Germany	Sweden	0	1	1	FALSE	FALSE	62.6166666666667	56.5666666666667	11.6166666666667	7.28333333333333	29.2333333333333	3.16666666666667	0.3555555555555555
160	English	foreign	32	0	31	1	5	21	9.89	1.4	3.8	3.73333333333333	35	5	1	3	4	2	41	female	noIssues	19	secondaryUni	university	Germany	Germany	0	1	0	FALSE	FALSE	54.3833333333333	51.5666666666667	8.7	5.61666666666667	30.5	3.06666666666667	0.3555555555555555
161	German	native	45	0	25	0	0	20	18.52	1.2	3.2	5	42	1	0	1	5	1	28	female	noIssues	20	secondaryUni	nowhere	Germany	Germany	0	1	1	TRUE	FALSE	56.4166666666667	53.8	10.1166666666667	4.88333333333333	32.6833333333333	2.51666666666667	0.5
162	German	native	21	0	33	2	1	33	11.36	2	3.2	4.66666666666667	36	4	3	1	5	1	30	female	noIssues	18	secondaryUni	uniAppliedSci	Germany	Germany	0	1	1	TRUE	FALSE	48.3333333333333	46.85	9.61666666666667	5.75	26.1666666666667	2.56666666666667	0.23333333333333334
163	German	native	27	0	30	1	0	32	10.91	1	2.6	4.4	37	1	4	2	5	2	25	female	noIssues	19	secondaryUni	university	Germany	Germany	0	1	1	FALSE	FALSE	52.2	43.7666666666667	6.58333333333333	4.06666666666667	27.6666666666667	2.03333333333333	0.3
164	German	native	26	0	30	0	1	33	15.56	3.6	3.2	3.6	32	6	2	4	5	1	19	female	issues	13	secondaryUni	nowhere	Germany	Germany	1	1	1	FALSE	FALSE	62.2666666666667	59.4333333333333	8.25	5.76666666666667	37.8166666666667	3.53333333333333	0.28888888888888886
165	English	foreign	29	0	37	0	4	20	12.92	2.4	3.6	4	32	5	6	1	4	3	23	female	issues	16	secondaryUni	university	Hungary	Hungary	0	1	1	FALSE	FALSE	1676.31666666667	131	43.2666666666667	19.0666666666667	54.0666666666667	4.26666666666667	0.3222222222222222
166	German	native	30	0	31	1	5	23	12.04	1.4	3.8	4.66666666666667	35	1	4	4	5	1	24	female	noIssues	16	secondaryUni	uniAppliedSci	Germany	Germany	0	1	1	TRUE	FALSE	92.1666666666667	61.1166666666667	10.9333333333333	7.95	33.7	3.3	0.3333333333333333
168	English	native	27	1	33	0	1	28	15.5	4	3.4	2.8	28	10	3	3	5	1	42	male	noIssues	14	secondaryUni	university	United Kingdom	Portugal	0	1	1	TRUE	FALSE	43.85	42.4333333333333	5.81666666666667	4.56666666666667	26.95	2.63333333333333	0.3111111111111111
169	German	native	31	1	32	2	2	22	13.39	2.4	2.8	3.93333333333333	36	3	3	2	5	1	24	female	issues	17	secondaryUni	university	Germany	Germany	0	1	1	TRUE	FALSE	58.8666666666667	55.8	11.75	6.95	30.0333333333333	3.51666666666667	0.3555555555555555
171	German	native	30	0	28	2	4	26	7.5	2	3.6	4.93333333333333	31	7	5	1	5	1	25	male	issues	15	secondaryUni	nowhere	Germany	Germany	0	1	1	TRUE	FALSE	100.116666666667	68.5166666666667	18.9166666666667	7.4	31.9666666666667	3.31666666666667	0.3333333333333333
172	German	native	48	0	16	1	0	25	16.56	1.4	2.8	3.6	33	11	0	0	5	1	33	male	noIssues	18	secondaryUni	university	Germany	Germany	0	1	1	TRUE	FALSE	1252.95	44.7	7.26666666666667	3.21666666666667	26.6166666666667	1.83333333333333	0.5333333333333333
173	German	foreign	35	0	22	1	5	27	10.97	1.8	3.8	3.53333333333333	39	3	2	0	5	1	33	female	noIssues	12	secondaryUni	university	Germany	Germany	0	1	0	FALSE	FALSE	55.6166666666667	53.1166666666667	14.45	4.7	28.35	3.06666666666667	0.3888888888888889
174	German	native	46	0	17	0	1	26	13.51	2	3	4.13333333333333	23	14	3	4	5	1	82	male	noIssues	16	secondaryUni	uniAppliedSci	Germany	Germany	0	1	0	FALSE	FALSE	149.166666666667	133.95	69.2666666666667	12.2	40.2166666666667	5.18333333333333	0.5111111111111112
175	German	native	24	0	28	0	0	38	11.11	1.4	3.8	4.46666666666667	40	2	2	0	5	1	26	female	noIssues	20	secondaryUni	university	Germany	Germany	0	0	1	FALSE	FALSE	100.35	99.2333333333333	6.58333333333333	5.03333333333333	82.9833333333333	1.73333333333333	0.26666666666666666
176	English	foreign	42	0	18	0	2	28	14.71	3.6	3.8	4.13333333333333	33	7	1	3	4	1	23	female	noIssues	18	secondaryUni	university	Netherlands	Belgium	0	1	1	TRUE	FALSE	63.1833333333333	60.3833333333333	7.08333333333333	4.98333333333333	39.2	3.06666666666667	0.4666666666666667
177	English	native	21	0	33	0	1	35	11.11	1	3.6	4.4	36	3	2	3	2	1	52	female	noIssues	14	secondaryUni	university	United Kingdom	United Kingdom	0	1	0	FALSE	FALSE	50.7333333333333	47.55	5	6.38333333333333	28.8833333333333	3.65	0.23333333333333334
178	German	foreign	23	0	16	0	0	51	13.33	1.2	2	3.73333333333333	31	2	5	6	4	1	40	female	noIssues	9	secondaryUni	university	Germany	Germany	0	1	0	TRUE	FALSE	54.05	51.5833333333333	6.93333333333333	8.66666666666667	28.05	3.53333333333333	0.2555555555555556
179	English	native	32	0	35	0	5	18	7.28	2.4	4	4.06666666666667	34	7	2	1	5	1	39	female	noIssues	18	secondaryUni	university	United Kingdom	United Kingdom	NA	NA	NA	NA	NA	NA	NA	11.7666666666667	6.55	31.1166666666667	NA	0.3555555555555555
180	German	native	25	0	45	1	0	19	9.02	3	4	5.26666666666667	28	8	7	1	5	1	43	female	noIssues	14	secondaryColl	uniAppliedSci	Germany	Germany	0	1	1	TRUE	FALSE	83.7666666666667	80.6166666666667	23.9833333333333	9.8	35.25	4.83333333333333	0.2777777777777778
181	German	native	26	0	30	1	4	29	12.12	2.4	4.2	3.46666666666667	41	1	1	1	5	1	29	female	noIssues	20	secondaryUni	university	Germany	Germany	0	1	0	FALSE	TRUE	63.1333333333333	60.8	13.133333333333301	7.1	32.7333333333333	3.26666666666667	0.28888888888888886
182	German	foreign	18	0	32	0	3	37	5.59	2.8	3.2	4.13333333333333	23	8	6	7	5	1	22	male	issues	15	secondaryUni	nowhere	Syria	Germany	0	1	0	TRUE	FALSE	75.6833333333333	63.3	13.25	10.133333333333301	31.7166666666667	3.18333333333333	0.2
183	German	native	19	0	31	0	2	38	9.6	1.2	4.4	4.8	32	6	4	2	5	1	56	male	noIssues	20	secondaryUni	uniAppliedSci	Germany	Germany	0	1	1	TRUE	FALSE	50.5	48.4666666666667	10.9	5.45	26.7666666666667	2.63333333333333	0.2111111111111111
184	English	foreign	18	0	32	1	0	39	8.57	1.2	3	3.46666666666667	34	3	6	1	5	2	24	male	noIssues	16	secondaryUni	university	Russia	Germany	0	1	1	TRUE	FALSE	1495.48333333333	66.4833333333333	9.53333333333333	6.86666666666667	39.7	6	0.2
185	German	native	38	0	22	0	1	29	13.77	3.6	1.8	3.46666666666667	38	4	2	0	5	1	31	male	issues	21	secondaryUni	university	Germany	Germany	0	1	1	TRUE	FALSE	921.05	45.25	4.53333333333333	3.3	32.5333333333333	2.66666666666667	0.4222222222222222
186	English	foreign	21	0	10	0	0	59	12.5	3.8	3.4	2.2	31	4	7	2	5	3	38	female	issues	20	secondaryUni	university	Croatia	Germany	0	1	1	TRUE	FALSE	45.05	43.5166666666667	6.46666666666667	4.96666666666667	26.9	2.93333333333333	0.23333333333333334
188	German	native	21	0	19	0	1	49	10.26	1.4	3.4	3.73333333333333	33	7	2	2	5	1	22	male	issues	14	secondaryUni	nowhere	Germany	Germany	0	1	1	TRUE	FALSE	985.333333333333	129.083333333333	7.51666666666667	18.0333333333333	96.3166666666667	4	0.23333333333333334
189	German	native	25	0	26	0	0	39	10.1	1.2	2.8	4.4	30	6	4	4	5	1	30	female	noIssues	16	secondaryUni	vocationalCollege	Germany	Germany	0	0	0	FALSE	FALSE	69.9666666666667	67.1166666666667	11.2166666666667	5.45	35.8666666666667	12.383333333333301	0.2777777777777778
190	German	native	43	0	26	0	0	21	16.55	1	3	3.26666666666667	34	3	4	3	5	1	52	female	noIssues	5	secondaryColl	vocationalCollege	Germany	Germany	0	1	1	FALSE	FALSE	82.6	76.1333333333333	20.8333333333333	10.1666666666667	34.5333333333333	4.68333333333333	0.4777777777777778
191	English	foreign	35	0	26	0	0	29	13.64	1.4	3.6	5.46666666666667	34	6	2	2	4	1	22	male	noIssues	16	secondaryUni	nowhere	Hungary	Hungary	0	0	0	FALSE	FALSE	55.2333333333333	53.0333333333333	8.1	5.81666666666667	30.65	3.7	0.3888888888888889
192	German	native	55	0	8	2	2	23	16.54	1.6	3.6	3.53333333333333	35	5	3	1	5	1	36	male	noIssues	20	secondaryUni	university	Germany	Germany	0	1	1	TRUE	FALSE	77.8	57.1	12.0166666666667	7.01666666666667	29	3.26666666666667	0.611111111111111
193	English	foreign	26	0	30	0	0	34	10.53	1.8	3.6	4.46666666666667	33	8	2	1	5	2	31	male	noIssues	15	secondaryUni	university	France	Germany	0	1	1	FALSE	FALSE	83.1333333333333	80.3666666666667	17.0833333333333	9.11666666666667	45.25	3.61666666666667	0.28888888888888886
194	German	foreign	29	0	32	1	2	26	13.6	2.6	3.4	3.26666666666667	37	2	4	1	4	1	29	female	noIssues	18	secondaryUni	university	Poland	Germany	0	0	1	TRUE	FALSE	70.2166666666667	65.7	11.9666666666667	9.78333333333333	34.4	5.01666666666667	0.3222222222222222
195	German	native	32	0	30	3	2	23	12.3	2	3.8	4.26666666666667	32	4	6	2	5	1	32	female	noIssues	22	secondaryUni	university	Germany	Germany	0	0	0	TRUE	FALSE	166.083333333333	162.8	13.1	7.36666666666667	133.116666666667	3.25	0.3555555555555555
197	German	native	15	0	14	1	1	59	6.45	1.8	2.4	3.73333333333333	38	2	4	0	5	1	NA	male	noIssues	21	secondaryUni	university	Germany	Germany	0	1	1	TRUE	FALSE	1397.83333333333	1389.96666666667	401.283333333333	3.95	980.45	1.85	0.16666666666666666
198	German	native	21	0	18	0	1	50	11.11	2	3	3.73333333333333	35	3	5	1	5	1	29	female	noIssues	23	secondaryUni	university	Germany	Germany	0	1	1	FALSE	FALSE	54.8166666666667	52.65	9.15	4	33.7333333333333	2.26666666666667	0.23333333333333334
201	English	native	39	0	25	0	1	25	15.94	3	4	4.26666666666667	32	6	5	1	4	3	26	male	noIssues	4	secondaryUni	university	India	Germany	0	1	1	FALSE	FALSE	56.2	54.5166666666667	9.08333333333333	9.1	29.4333333333333	3.48333333333333	0.43333333333333335
202	German	native	40	0	12	2	1	35	18.37	3	1.4	2.8	31	6	3	4	3	1	51	male	issues	25	secondaryUni	university	United States	Germany	0	1	1	FALSE	TRUE	55.3666666666667	53.45	9.03333333333333	5.63333333333333	31.4166666666667	3.65	0.4444444444444445
203	English	foreign	14	0	39	3	1	33	8.53	2	3.8	4.53333333333333	34	8	1	1	5	2	53	female	NA	13	secondaryUni	university	Iceland	Iceland	0	1	1	FALSE	FALSE	1905.36666666667	1902.06666666667	7.45	8.58333333333333	1877.31666666667	3.95	0.15555555555555556
204	English	foreign	42	0	32	0	1	15	12.36	3.4	3.8	3.4	30	6	4	4	5	1	30	female	noIssues	12	secondaryUni	university	Iran	Germany	0	1	1	FALSE	FALSE	67.3	62.4166666666667	10.633333333333301	7.88333333333333	32.8666666666667	3.58333333333333	0.4666666666666667
205	English	foreign	16	0	47	1	3	23	9.77	3	4.4	2.73333333333333	33	7	3	1	5	1	25	female	noIssues	5	secondaryUni	university	Hungary	France	0	1	1	FALSE	FALSE	68.65	65.1666666666667	10.65	6.41666666666667	39.9833333333333	3.35	0.17777777777777776
206	English	foreign	25	0	23	2	3	37	10.19	2	4.4	5.4	21	8	10	5	5	1	39	male	noIssues	16	secondaryUni	university	Ethiopia	Ethiopia	0	0	1	TRUE	FALSE	80.3	74.0333333333333	10.5666666666667	9.81666666666667	42.45	6.21666666666667	0.2777777777777778
207	English	foreign	33	1	35	2	1	18	8.13	3.2	3.4	5.26666666666667	40	1	3	0	5	1	32	female	noIssues	15	secondaryUni	university	Turkey	Germany	0	1	1	TRUE	FALSE	46.9833333333333	45.8166666666667	10.4	5.7	25.05	2.43333333333333	0.3777777777777778
208	English	foreign	35	0	27	1	6	21	19.17	1.2	4.4	3.6	35	5	2	2	5	1	25	female	noIssues	18	secondaryUni	university	Hungary	United Kingdom	0	1	1	TRUE	FALSE	88.35	81.95	18.8166666666667	10.0666666666667	38.9333333333333	4.48333333333333	0.3888888888888889
209	English	foreign	38	0	18	0	2	32	15	2	4	3.46666666666667	34	0	6	4	5	2	25	female	issues	NA	secondaryUni	university	Korea, South	Germany	0	1	1	TRUE	FALSE	72.1333333333333	69.6166666666667	26.95	5.43333333333333	30.1333333333333	2.3	0.4222222222222222
210	German	native	21	0	36	0	0	33	8.33	2	3.8	3.93333333333333	37	1	4	2	5	1	46	male	noIssues	18	secondaryUni	university	Germany	Germany	0	1	1	TRUE	FALSE	43.55	41.6833333333333	6.85	3.3	26.6666666666667	3.06666666666667	0.23333333333333334
211	English	native	25	0	39	0	4	22	10.62	1	3.4	4.13333333333333	30	5	5	4	3	1	29	female	noIssues	19	secondaryUni	university	Costa Rica	Switzerland	0	1	1	FALSE	FALSE	66.05	64.1333333333333	7.68333333333333	6.18333333333333	35.7166666666667	3.83333333333333	0.2777777777777778
213	English	native	16	1	27	0	7	39	8.84	1.8	3	3.2	31	7	4	2	5	1	30	female	issues	9	secondaryUni	university	Ireland	Ireland	0	1	0	TRUE	FALSE	59.7666666666667	57.9666666666667	12.5	6.15	31.45	3.5	0.1888888888888889
214	German	foreign	21	0	39	0	3	27	8.33	1.8	4	3.53333333333333	27	6	8	3	5	2	68	female	noIssues	12	secondaryUni	university	Germany	Germany	0	0	1	FALSE	FALSE	506.866666666667	60.2333333333333	12.2333333333333	8.4	31.1666666666667	3.71666666666667	0.23333333333333334
215	German	NA	31	0	16	0	0	43	10.91	3.4	2.2	2.26666666666667	38	3	2	1	5	1	39	female	NA	NA	NA	NA	Greece	Germany	0	0	1	FALSE	FALSE	60.5833333333333	56.8666666666667	8.83333333333333	5.31666666666667	38.2166666666667	2.33333333333333	0.34444444444444444
216	English	foreign	26	0	26	0	2	36	11.97	1.2	3.6	4.26666666666667	37	4	3	0	5	1	32	female	noIssues	19	secondaryUni	uniAppliedSci	Morocco	Germany	0	1	1	TRUE	FALSE	57.7	56.55	9.55	6.05	33.4	3.68333333333333	0.28888888888888886
217	English	foreign	24	0	24	1	0	41	9.71	1.6	4.2	4.13333333333333	35	4	4	1	5	1	29	female	noIssues	6	secondaryUni	university	Hungary	Ireland	0	1	1	TRUE	FALSE	84.05	79.25	11.7	12.6666666666667	40.95	6.06666666666667	0.26666666666666666
218	English	foreign	28	0	39	2	7	14	15.43	3.6	3.2	3.2	38	3	2	1	3	2	23	female	noIssues	17	secondaryNon	dualSystem	Hungary	Hungary	0	1	1	TRUE	FALSE	87.55	83.9666666666667	19.75	14.1833333333333	35.2333333333333	5.9	0.3111111111111111
219	German	native	20	0	20	2	0	48	10.98	2	3.6	3.66666666666667	36	2	4	2	5	1	30	NA	issues	18	secondaryUni	university	Germany	Germany	0	1	1	TRUE	FALSE	56.9	54.2	5.25	11.0666666666667	30.3	2.6	0.22222222222222224
220	German	native	34	0	29	0	4	23	9.84	1	2.6	3.53333333333333	36	2	1	5	5	1	27	male	noIssues	19	secondaryUni	university	Germany	Germany	0	1	1	TRUE	FALSE	265.3	262.716666666667	213	6.5	30.5833333333333	5.85	0.3777777777777778
221	German	native	32	0	28	0	0	30	14.52	1.6	3.8	4.26666666666667	35	6	1	2	5	1	20	female	issues	14	secondaryUni	nowhere	Germany	Germany	1	1	1	TRUE	FALSE	57.7833333333333	55.1333333333333	15.15	5.8	27.9666666666667	2.23333333333333	0.3555555555555555
222	English	foreign	24	0	35	0	11	20	9.48	1.8	3.6	4.33333333333333	33	7	3	1	5	2	26	male	noIssues	4	secondaryUni	university	India	Germany	0	1	1	TRUE	FALSE	83.3833333333333	75.2666666666667	17.2	9.51666666666667	35.7166666666667	4	0.26666666666666666
223	English	foreign	26	0	26	0	0	38	10.69	2.2	3.4	2.86666666666667	32	6	3	3	3	1	29	female	noIssues	10	secondaryUni	university	Turkey	Germany	0	1	1	FALSE	FALSE	102.65	83.3666666666667	8.53333333333333	13.45	51.4333333333333	5.16666666666667	0.28888888888888886
224	English	foreign	42	0	20	0	2	26	14.88	2.6	2.8	4.2	37	2	4	1	5	1	30	female	issues	18	secondaryUni	university	Lithuania	Netherlands	0	1	1	TRUE	FALSE	83.8333333333333	50.3666666666667	7.46666666666667	5.81666666666667	31.1833333333333	2.73333333333333	0.4666666666666667
226	German	native	23	0	45	2	3	17	10	1.2	4.2	4.33333333333333	38	2	4	0	5	1	28	female	noIssues	20	secondaryUni	university	Germany	Iraque	0	0	1	FALSE	FALSE	92.95	89.3666666666667	37.0166666666667	10.0666666666667	33.2	3.83333333333333	0.2555555555555556
227	German	foreign	30	0	33	0	3	24	8.72	1.4	4.2	4.06666666666667	39	1	2	2	5	1	35	male	noIssues	17	secondaryUni	university	Poland	Germany	0	1	1	FALSE	FALSE	123.85	66.1333333333333	15.4	10.25	31.9833333333333	4.18333333333333	0.3333333333333333
228	German	native	28	0	40	2	3	17	8.67	2	4.6	4.4	31	5	4	4	5	1	31	male	noIssues	18	secondaryUni	university	Germany	Germany	0	1	1	FALSE	FALSE	72.3	69.9166666666667	10.7333333333333	11.35	37.25	2.96666666666667	0.3111111111111111
229	English	foreign	36	0	24	0	8	22	13	1.8	2.8	2.66666666666667	39	1	2	2	5	2	23	male	noIssues	12	secondaryUni	university	Colombia	Germany	0	1	1	FALSE	TRUE	98.5666666666667	63.6833333333333	21.5666666666667	5.16666666666667	29.7333333333333	3.43333333333333	0.4
230	German	native	35	0	10	0	2	43	15.38	1.4	3.6	3.4	27	12	4	1	4	1	20	male	issues	14	secondaryUni	nowhere	Germany	Germany	0	1	1	TRUE	FALSE	66.9833333333333	60.5833333333333	12.9333333333333	7.83333333333333	27.9833333333333	7.51666666666667	0.3888888888888889
231	German	native	32	0	39	0	0	19	9.52	1	3.2	4.46666666666667	33	1	7	3	5	1	50	female	noIssues	13	secondaryNon	vocationalSchool	Germany	Germany	0	1	1	TRUE	FALSE	40.55	38.8833333333333	7.56666666666667	3.08333333333333	24.5833333333333	1.88333333333333	0.3555555555555555
233	English	foreign	14	0	40	0	3	33	8.82	1.6	4.8	3	30	10	4	0	3	1	25	male	noIssues	5	primary	dualSystem	Hungary	Hungary	0	0	1	TRUE	FALSE	137.683333333333	95.9	29.8	10.5833333333333	41.4166666666667	8.88333333333333	0.15555555555555556
234	German	native	32	0	26	0	7	25	11.25	1.4	3.6	4.73333333333333	37	3	4	0	4	1	38	male	noIssues	16	secondaryUni	vocationalSchool	Germany	Germany	0	1	1	FALSE	FALSE	1597.23333333333	1595.26666666667	1408.05	22.0166666666667	151.833333333333	4.13333333333333	0.3555555555555555
236	English	native	24	0	27	1	4	34	9.85	2.2	2.4	2.86666666666667	37	3	1	3	5	1	25	female	issues	12	secondaryUni	university	Italy	Germany	0	1	1	TRUE	FALSE	154.216666666667	51.4666666666667	11.7166666666667	5.93333333333333	26.45	4.08333333333333	0.26666666666666666
237	German	native	21	0	22	0	0	47	9	2	4.2	4.06666666666667	35	7	2	0	4	2	37	male	issues	18	secondaryUni	university	Germany	Germany	0	1	1	FALSE	FALSE	53.6	48.3	5.41666666666667	2.95	35.15	2.56666666666667	0.23333333333333334
238	German	native	27	0	34	2	4	23	9.49	1.4	3.4	3.46666666666667	39	4	1	0	5	1	28	female	noIssues	18	secondaryUni	university	Germany	Germany	0	1	1	FALSE	FALSE	55.8666666666667	53.4833333333333	6.4	6.55	30.7833333333333	3.51666666666667	0.3
239	German	native	25	0	38	2	1	24	11.85	1.8	4	2.06666666666667	37	3	3	1	5	1	38	male	issues	23	secondaryUni	university	Germany	Germany	0	1	1	FALSE	TRUE	49.2166666666667	46.65	6.66666666666667	4.9	27.3833333333333	2.15	0.2777777777777778
240	English	foreign	43	2	17	1	1	26	18.03	3	3	4	34	5	3	2	4	2	27	female	issues	20	secondaryUni	university	India	Germany	0	1	1	FALSE	TRUE	41.7	40.2	5.45	3.35	26.7666666666667	2.28333333333333	0.5
241	German	native	41	0	23	1	2	23	17.89	3.4	4	3.93333333333333	39	3	2	0	5	1	23	female	noIssues	16	secondaryUni	uniAppliedSci	Germany	Germany	0	0	1	FALSE	FALSE	54.0166666666667	49.8166666666667	10.0666666666667	4.95	29.15	2.3	0.45555555555555555
243	English	foreign	30	0	26	1	0	33	13	2.2	3.8	4.33333333333333	33	2	5	4	5	1	40	NA	issues	16	secondaryUni	university	Portugal	Germany	0	1	1	FALSE	FALSE	156.35	106.466666666667	10.1166666666667	10.1166666666667	78.3	3.58333333333333	0.3333333333333333
244	English	foreign	17	0	47	1	3	22	9.36	1.2	3.2	5.46666666666667	35	5	3	1	5	1	34	female	noIssues	19	secondaryUni	university	Iran	Australia	0	1	1	FALSE	FALSE	132.25	124.683333333333	58.2833333333333	13.5833333333333	39.9333333333333	5.46666666666667	0.1888888888888889
245	German	native	39	1	22	0	0	28	13.14	1.8	3.6	3.2	33	2	3	6	5	1	21	female	issues	12	secondaryUni	nowhere	Germany	Germany	0	1	1	TRUE	FALSE	70.9333333333333	64.2	14.9333333333333	6.55	36.15	2.55	0.4444444444444445
246	German	native	32	0	25	3	10	20	12.02	1.4	4.2	4.73333333333333	35	3	4	2	5	1	NA	female	issues	16	secondaryUni	university	Germany	Germany	0	1	1	FALSE	TRUE	254.433333333333	248.383333333333	10.5833333333333	10.1833333333333	215.666666666667	2.73333333333333	0.3555555555555555
247	German	native	35	0	23	0	12	20	14.46	2.8	4.4	3.86666666666667	31	4	6	3	5	1	56	female	noIssues	20	secondaryUni	university	Germany	Germany	0	1	1	FALSE	FALSE	97.6666666666667	86.9833333333333	18.3333333333333	9.86666666666667	48.5333333333333	4.05	0.3888888888888889
248	German	native	28	0	35	1	1	25	9.86	1	4.8	5.26666666666667	22	8	8	6	5	1	77	male	noIssues	17	secondaryUni	university	Germany	Germany	0	1	1	FALSE	TRUE	63.9333333333333	59.2333333333333	12.35	7.91666666666667	29.4	3.6	0.3111111111111111
249	German	native	28	0	42	1	1	18	8.7	1.6	4.4	4.13333333333333	30	10	2	2	5	1	26	female	noIssues	18	secondaryUni	university	Germany	Germany	0	1	1	FALSE	TRUE	73.5666666666667	71.5166666666667	10.383333333333301	3.83333333333333	52.1	2.45	0.3111111111111111
250	English	foreign	38	1	24	0	7	20	12.5	2.8	3.2	3.33333333333333	30	8	6	0	4	3	24	female	issues	5	primary	dualSystem	Hungary	Hungary	0	1	1	FALSE	FALSE	64.6833333333333	62.75	16.1	7.08333333333333	31.7833333333333	3.61666666666667	0.43333333333333335
251	German	native	37	1	25	0	3	24	10.83	2.6	3	3.8	32	8	3	1	4	1	25	female	issues	2	secondaryUni	vocationalSchool	Germany	Germany	0	1	1	TRUE	FALSE	48.6333333333333	43.7166666666667	6.06666666666667	3.85	28.2333333333333	2.63333333333333	0.4222222222222222
252	English	native	21	0	38	0	1	30	11.02	1.8	2.2	4.8	32	7	4	1	5	1	24	male	noIssues	4	secondaryUni	university	India	Germany	0	1	1	FALSE	FALSE	47.4333333333333	44.0333333333333	7	4.75	26.9	2.83333333333333	0.23333333333333334
253	German	native	36	0	23	2	3	26	15.38	1.2	2.8	3.66666666666667	39	3	2	0	5	1	25	female	noIssues	12	secondaryUni	uniAppliedSci	Germany	Germany	0	1	1	TRUE	FALSE	47.2833333333333	45.9	7.73333333333333	4.56666666666667	27.75	2.13333333333333	0.4
254	English	foreign	27	1	24	0	1	37	14.29	4.2	3.8	2.53333333333333	32	7	4	1	4	1	29	female	issues	17	secondaryUni	vocationalSchool	Hungary	Hungary	0	1	0	TRUE	FALSE	1996.6	1992.26666666667	1440.45	501.25	40.0833333333333	3.58333333333333	0.3111111111111111
255	German	NA	38	0	21	0	0	31	15.84	1.2	2.6	3.86666666666667	37	2	5	0	5	2	NA	NA	NA	NA	NA	NA	NA	NA	0	1	1	TRUE	FALSE	72.05	68.7166666666667	18.5833333333333	5.48333333333333	39.4166666666667	0.466666666666667	0.4222222222222222
256	German	native	40	0	24	1	0	25	14.17	1.4	4	4.26666666666667	39	5	0	0	5	1	25	female	noIssues	5	secondaryUni	university	Germany	Germany	0	1	1	TRUE	FALSE	51.75	49.6833333333333	6.83333333333333	6.46666666666667	30.1166666666667	2.96666666666667	0.4444444444444445
257	English	foreign	37	0	20	0	3	30	10.49	1.2	3	4.26666666666667	38	3	2	1	5	1	22	female	noIssues	15	secondaryUni	university	Kosovo	Germany	0	1	1	TRUE	FALSE	108.933333333333	90.7166666666667	28.2166666666667	12.3666666666667	35.85	6.15	0.41111111111111115
258	German	native	38	1	19	1	1	30	11.94	1.4	3.4	3.46666666666667	38	0	5	1	5	1	18	female	noIssues	16	secondaryNon	NA	Germany	Germany	0	1	0	FALSE	FALSE	51.0333333333333	47.6	8.06666666666667	5.06666666666667	27.8166666666667	3.76666666666667	0.43333333333333335
259	English	foreign	30	1	33	0	6	20	12.37	2	2.6	3.73333333333333	34	4	1	5	4	2	18	female	noIssues	12	primary	dualSystem	Italy	Italy	0	1	1	TRUE	FALSE	70.0166666666667	66.2166666666667	17.1833333333333	6.63333333333333	34.3833333333333	3.35	0.34444444444444444
260	German	foreign	33	0	31	0	1	25	11.18	3	4.8	5.2	31	2	7	4	5	2	32	female	noIssues	7	secondaryUni	university	France	Germany	0	1	1	FALSE	FALSE	111.483333333333	90.7666666666667	27.65	13.85	36.0833333333333	4.8	0.36666666666666664
262	German	native	40	0	24	2	5	19	14.36	1	4.2	5.46666666666667	37	3	2	2	5	2	27	male	noIssues	16	secondaryUni	vocationalSchool	Germany	Germany	0	1	0	TRUE	FALSE	90.0166666666667	82.5333333333333	24.7333333333333	8.61666666666667	39.7166666666667	4.6	0.4444444444444445
263	English	foreign	18	0	46	0	3	23	12.93	1.8	3.4	3.73333333333333	34	5	4	1	4	1	36	female	noIssues	18	secondaryUni	university	Greece	France	0	1	1	FALSE	FALSE	46.0833333333333	44.3666666666667	7.23333333333333	4.41666666666667	26.5666666666667	3	0.2
265	English	foreign	15	0	25	0	0	50	6.67	3.2	3	3.53333333333333	33	4	6	1	4	2	25	female	noIssues	14	secondaryUni	university	Hungary	Hungary	0	1	1	FALSE	FALSE	60.6333333333333	56.55	8.83333333333333	5.4	34.9	4.63333333333333	0.16666666666666666
266	German	native	29	0	28	2	0	31	13.59	1.6	3.6	3.33333333333333	28	11	4	1	5	1	28	female	noIssues	10	secondaryUni	university	NA	Georgia	0	1	0	TRUE	FALSE	45.2833333333333	43.5166666666667	6.35	4.6	25.7666666666667	3.46666666666667	0.3222222222222222
267	German	native	25	0	33	0	3	29	9.74	1.4	3.8	4.06666666666667	35	5	3	1	5	1	67	female	noIssues	12	secondaryColl	nowhere	Germany	Germany	0	1	1	FALSE	TRUE	79.4166666666667	69.0666666666667	13.35	8.33333333333333	37.7833333333333	3.4	0.2777777777777778
268	German	native	34	0	16	0	4	36	9.49	2.8	2.6	3.66666666666667	39	2	3	0	5	1	30	female	issues	16	secondaryUni	uniAppliedSci	Germany	Germany	0	1	1	TRUE	FALSE	59.05	56.2333333333333	10.9166666666667	7.41666666666667	27.9666666666667	4.56666666666667	0.3777777777777778
269	German	native	29	0	25	1	0	35	11.32	1	3.4	3	32	8	2	2	5	1	22	female	noIssues	12	secondaryUni	university	Germany	Germany	0	1	1	TRUE	FALSE	47.7666666666667	45.15	5.7	5.85	27.1166666666667	2.8	0.3222222222222222
270	English	native	18	0	42	0	0	30	6.62	1.4	3	3.73333333333333	38	3	2	1	4	1	43	male	noIssues	20	secondaryUni	university	Ireland	Ireland	0	1	1	TRUE	FALSE	58.0333333333333	55.8166666666667	8.83333333333333	10.4833333333333	28.95	3.4	0.2
271	German	native	30	0	38	2	1	19	10.95	1.4	2.6	3.46666666666667	33	8	2	1	5	2	30	male	noIssues	20	secondaryUni	university	Germany	Germany	0	1	1	TRUE	FALSE	43.3666666666667	41.85	6.08333333333333	3.61666666666667	28.35	1.6	0.3333333333333333
273	German	native	36	1	29	1	4	19	11.22	1.4	3.2	4.2	38	3	2	1	5	1	34	male	noIssues	22	secondaryUni	university	Germany	Germany	0	1	0	TRUE	FALSE	94.55	87.9333333333333	30.7833333333333	11.8666666666667	33.4166666666667	5.8	0.41111111111111115
274	English	foreign	29	0	21	0	1	39	12.7	2.6	2.4	2.66666666666667	36	2	3	3	5	2	36	female	issues	NA	secondaryNon	university	United Kingdom	United Kingdom	0	1	1	TRUE	FALSE	64.3666666666667	60.55	11.4666666666667	5.45	36.6833333333333	3.1	0.3222222222222222
275	German	native	37	0	17	1	1	34	15.32	1	2.2	4.53333333333333	32	5	4	3	5	1	21	male	noIssues	NA	secondaryUni	nowhere	Germany	Germany	1	1	1	TRUE	FALSE	70.7	69.4666666666667	18.8666666666667	14.4166666666667	28.5333333333333	3.31666666666667	0.41111111111111115
276	German	foreign	29	0	27	0	1	33	11.5	3.8	2.8	4	27	6	5	6	4	1	34	male	noIssues	NA	NA	NA	Argentina	Germany	0	1	1	TRUE	FALSE	72.3166666666667	69	16.1166666666667	10.6166666666667	36.5166666666667	1.4	0.3222222222222222
277	German	native	42	0	26	0	2	20	13.53	1.4	4.4	4.46666666666667	40	2	2	0	5	1	19	female	noIssues	13	secondaryUni	nowhere	Germany	Germany	1	1	1	TRUE	FALSE	52.5333333333333	50.1333333333333	9.38333333333333	6.06666666666667	26.7166666666667	2.88333333333333	0.4666666666666667
278	English	native	22	0	23	0	1	44	13.79	1.8	3.2	4.6	33	3	3	5	5	1	33	NA	issues	15	NA	university	Bangladesh	Germany	0	1	1	FALSE	FALSE	81.35	79.4	6.45	9.26666666666667	56.8	2.78333333333333	0.24444444444444444
279	German	foreign	45	0	21	0	5	19	15.38	2	4.2	3.4	37	3	3	1	5	1	30	female	noIssues	23	secondaryUni	university	Hungary	Germany	0	1	1	TRUE	FALSE	85.8	81.1666666666667	17.95	10.383333333333301	37.75	4.63333333333333	0.5
280	English	native	42	1	23	1	4	19	10.71	3.2	2.8	1.86666666666667	25	13	3	3	4	1	26	male	issues	18	secondaryUni	university	India	Germany	0	1	1	FALSE	TRUE	56.4	53.1333333333333	9.85	4.61666666666667	30.0166666666667	3.75	0.4777777777777778
281	German	native	42	0	24	0	0	24	20.19	1.4	3.8	4.33333333333333	38	4	1	1	4	1	20	female	issues	13	secondaryUni	vocationalSchool	Germany	Germany	0	1	1	FALSE	TRUE	44.35	43.4	4.93333333333333	6.46666666666667	25.9666666666667	2.06666666666667	0.4666666666666667
282	German	native	43	0	18	0	3	26	12.5	2.4	2	2.73333333333333	37	5	1	1	5	1	26	female	noIssues	16	secondaryUni	vocationalCollege	Germany	Germany	0	1	1	FALSE	FALSE	230.833333333333	57.55	11.7833333333333	6.13333333333333	32.6333333333333	3.51666666666667	0.4777777777777778
284	English	foreign	24	0	31	1	1	33	9.09	3.4	3.8	2.4	25	14	4	1	4	2	20	female	issues	12	secondaryUni	university	Hungary	Hungary	0	1	1	TRUE	FALSE	58.8	56.8833333333333	12.7333333333333	5.51666666666667	31.45	3.78333333333333	0.26666666666666666
285	German	native	37	0	21	0	2	30	14.05	2.8	3.2	3.73333333333333	33	6	3	2	5	1	31	male	noIssues	22	secondaryUni	university	Germany	Germany	0	0	1	FALSE	TRUE	54.25	52.9	5.95	8.65	26.0166666666667	1.83333333333333	0.41111111111111115
286	German	foreign	32	1	25	0	2	30	15.52	3.8	3.8	4.2	33	5	5	1	5	1	19	female	noIssues	13	secondaryUni	university	Hungary	Netherlands	0	1	1	TRUE	FALSE	132.083333333333	68.6	20.4	6.78333333333333	33.4333333333333	3.68333333333333	0.36666666666666664
287	German	native	35	1	11	0	2	41	14.75	2	2.6	4.33333333333333	39	1	4	0	5	1	32	female	issues	16	secondaryUni	dualSystem	Germany	Germany	0	1	0	TRUE	FALSE	1348.31666666667	78.3333333333333	9.25	10.1833333333333	49.5833333333333	4.33333333333333	0.4
288	German	native	26	1	39	1	4	19	14.29	1.4	3.2	4	40	3	1	0	5	1	32	female	issues	16	secondaryUni	university	Germany	Germany	0	1	1	FALSE	FALSE	598.45	58.2333333333333	8.53333333333333	7.56666666666667	33.85	3.51666666666667	0.3
289	English	foreign	37	0	21	1	15	16	12.71	1.6	3.8	4.93333333333333	36	2	4	2	5	1	24	female	noIssues	12	secondaryUni	university	Croatia	Germany	0	1	1	TRUE	FALSE	62.8	58.6	12.5333333333333	10.0666666666667	28.6666666666667	3.15	0.41111111111111115
290	German	native	36	0	24	2	26	2	10.81	2	4	3.4	30	10	2	2	5	1	28	female	issues	NA	secondaryUni	nowhere	Germany	Germany	0	1	1	TRUE	FALSE	77.1	66.4166666666667	15.7833333333333	4.83333333333333	40.4	2.36666666666667	0.4
291	English	foreign	41	0	23	0	6	20	16.34	2.2	3.6	2.73333333333333	26	11	6	1	5	2	38	male	noIssues	14	secondaryUni	university	Turkey	Turkey	0	1	1	TRUE	FALSE	168.75	167.116666666667	17.75	42.4	100.383333333333	2.51666666666667	0.45555555555555555
292	German	native	22	0	31	3	9	25	12.5	1	4	3.8	33	4	5	2	5	1	46	male	noIssues	13	secondaryUni	uniAppliedSci	Austria	Austria	0	1	1	FALSE	FALSE	894.233333333333	890.283333333333	64.85	6.78333333333333	812.55	2.76666666666667	0.24444444444444444
293	German	native	35	0	25	0	12	18	11.69	2	3.2	4.26666666666667	34	1	8	1	5	2	54	female	issues	13	secondaryColl	uniAppliedSci	Germany	Germany	0	1	1	FALSE	FALSE	9966.78333333333	9954.9	25.3166666666667	11.8333333333333	9904.23333333333	4.3	0.3888888888888889
294	German	native	36	0	28	1	3	22	11.45	1.4	4.4	4.66666666666667	37	4	3	0	5	2	39	female	noIssues	20	secondaryUni	university	Germany	Germany	0	1	1	FALSE	TRUE	65.8166666666667	60.85	13.5666666666667	9.16666666666667	28.9333333333333	2.78333333333333	0.4
295	German	foreign	31	0	37	0	10	12	10.22	1.8	2.6	5.4	30	3	9	2	3	2	27	male	noIssues	NA	primary	nowhere	Ukraine	Ukraine	0	1	0	TRUE	FALSE	195.75	191.4	58.1666666666667	16.7666666666667	103.866666666667	5.3	0.34444444444444444
296	German	native	38	0	36	1	4	11	14.29	2.4	3.2	3.8	38	2	2	2	5	2	20	female	noIssues	14	secondaryUni	university	Germany	Sweden	0	1	1	TRUE	FALSE	61.3666666666667	56.0666666666667	11.133333333333301	5.8	32.3	2.58333333333333	0.4222222222222222
297	German	native	33	1	19	1	0	36	13.08	3	2	3.6	37	1	3	3	5	1	29	female	issues	18	secondaryUni	nowhere	Germany	Germany	0	1	1	FALSE	FALSE	50.9666666666667	49.1166666666667	9.1	5.41666666666667	27.3333333333333	2.43333333333333	0.3777777777777778
299	German	native	42	0	33	0	1	14	19.05	2.2	3.4	4.46666666666667	38	1	3	2	5	2	29	male	noIssues	15	secondaryUni	dualSystem	Germany	Germany	0	1	1	FALSE	FALSE	1461.48333333333	1456.58333333333	7.78333333333333	9.13333333333333	1433.96666666667	3.08333333333333	0.4666666666666667
300	German	native	23	0	33	1	1	32	9.52	1	1.6	3.6	32	8	4	0	5	1	22	female	issues	14	secondaryUni	nowhere	Germany	Germany	0	1	0	TRUE	FALSE	2115.21666666667	45.65	8.13333333333333	4.41666666666667	28.1833333333333	2	0.2555555555555556
301	German	native	35	0	20	1	3	31	13.97	3.4	4.6	4.8	30	5	8	1	4	3	41	female	issues	18	secondaryUni	university	Germany	Germany	0	1	1	FALSE	FALSE	76.8	72.8666666666667	8.03333333333333	4.05	54.5666666666667	3.15	0.3888888888888889
302	German	native	24	0	34	3	3	26	7.06	1.4	3.4	3.8	34	5	4	1	5	1	32	male	noIssues	19	secondaryUni	university	Germany	NA	0	1	1	FALSE	TRUE	53.3333333333333	47.3833333333333	6.06666666666667	4.43333333333333	31.6833333333333	2.33333333333333	0.26666666666666666
303	German	foreign	33	0	22	1	3	31	12.6	2.4	4.2	4.73333333333333	24	10	7	3	5	2	34	female	noIssues	18	secondaryUni	university	Hungary	Hungary	0	1	1	FALSE	FALSE	239.733333333333	229.333333333333	55.0166666666667	24.3333333333333	120.433333333333	17.75	0.36666666666666664
304	English	native	19	0	35	4	0	32	7.63	3.8	3.6	4.2	32	5	6	1	5	1	28	female	noIssues	13	secondaryUni	university	Germany	Germany	0	1	0	TRUE	FALSE	63.6	56.8166666666667	10.2666666666667	8.4	28.4333333333333	3.83333333333333	0.2111111111111111
305	English	foreign	19	0	24	0	1	46	11.69	2.2	4.2	4	24	10	7	3	5	2	24	female	noIssues	11	secondaryUni	university	Russia	Germany	0	1	1	FALSE	FALSE	54.5666666666667	52.1333333333333	11.4333333333333	5.58333333333333	29.7	3.56666666666667	0.2111111111111111
306	English	foreign	41	0	31	0	2	16	13.53	2.4	2.4	3.8	32	8	2	2	5	1	20	female	issues	12	secondaryUni	university	NA	NA	0	1	1	FALSE	FALSE	74.4666666666667	70.35	18.75	5.91666666666667	34.7	6.21666666666667	0.45555555555555555
308	German	native	41	0	11	1	1	36	14.78	2.4	2.8	3.53333333333333	37	6	1	0	5	1	29	male	issues	20	secondaryUni	nowhere	Germany	Germany	1	1	1	TRUE	FALSE	67.8	61.4666666666667	8.51666666666667	10.8333333333333	33.85	4.03333333333333	0.45555555555555555
310	German	native	40	0	29	1	6	14	13.08	1	3.2	3.86666666666667	39	3	1	1	4	1	28	male	noIssues	19	secondaryUni	uniAppliedSci	Germany	Germany	0	1	1	FALSE	FALSE	86	79.3	15.4833333333333	26.4166666666667	28.75	3.7	0.4444444444444445
311	German	native	34	0	35	2	3	16	14.01	1.6	1.8	3.26666666666667	32	9	2	1	5	1	21	female	noIssues	14	secondaryUni	nowhere	Germany	Germany	0	1	1	FALSE	FALSE	62.8666666666667	59.4166666666667	17.4333333333333	5.7	29.3	2.63333333333333	0.3777777777777778
313	German	native	38	0	25	2	3	22	11.04	2.4	3	3.93333333333333	32	4	5	3	4	1	25	female	noIssues	19	secondaryUni	university	Germany	Germany	0	1	1	TRUE	FALSE	55	51.8	12	5.65	27.7666666666667	3.36666666666667	0.4222222222222222
314	German	native	22	1	22	0	1	44	10.78	2	3.2	5.6	27	4	9	4	4	1	41	female	noIssues	13	secondaryUni	vocationalCollege	Italy	Germany	0	1	1	FALSE	TRUE	83.65	78.6833333333333	15.6666666666667	8.35	40.7666666666667	5.26666666666667	0.2555555555555556
315	English	foreign	20	0	19	1	1	49	8.86	2.2	3.4	3.33333333333333	33	7	3	1	3	2	22	male	noIssues	13	secondaryUni	dualSystem	Tunisia	Germany	0	1	1	TRUE	FALSE	42.2666666666667	41.2166666666667	3.9	4.45	27.1	3.01666666666667	0.22222222222222224
317	English	foreign	20	0	32	0	1	37	8.73	2.8	1.4	4.2	26	9	7	2	4	2	36	female	issues	18	secondaryUni	university	Iran	Denmark	0	0	1	TRUE	FALSE	67.4666666666667	64.85	10.6666666666667	8.25	33.3166666666667	3.51666666666667	0.22222222222222224
319	English	native	37	0	26	0	1	26	14.18	2.8	3.6	3.93333333333333	33	5	1	5	3	1	36	male	issues	12	secondaryUni	university	United States	Germany	0	1	1	FALSE	FALSE	295.516666666667	62.65	20.9833333333333	5.58333333333333	28.2666666666667	3.58333333333333	0.41111111111111115
320	English	foreign	18	0	28	0	2	42	7.26	2.6	3.6	3.33333333333333	30	7	6	1	5	2	31	female	noIssues	16	secondaryUni	university	India	Germany	0	1	1	TRUE	FALSE	69.3666666666667	67.0166666666667	11.4	8.85	37.6666666666667	4.01666666666667	0.2
321	English	foreign	49	0	20	0	12	9	12.5	3.2	4.4	4	34	2	5	3	4	2	36	female	noIssues	11	secondaryUni	university	Italy	Italy	0	1	1	TRUE	FALSE	56.7166666666667	52.5333333333333	13.45	3.61666666666667	29.9	3.35	0.5444444444444444
322	English	foreign	38	0	30	2	2	18	10.06	3.4	2.4	3	27	7	5	5	5	2	29	male	issues	16	secondaryUni	university	Turkey	Germany	0	1	1	FALSE	FALSE	87.4666666666667	83.8666666666667	24.4166666666667	10.1	38.9	5.05	0.4222222222222222
323	English	foreign	19	0	34	0	2	35	7.63	3.6	2	2.6	37	2	3	2	5	2	27	male	issues	NA	secondaryUni	university	Italy	Italy	0	1	1	TRUE	FALSE	1024.18333333333	54.2833333333333	7.61666666666667	7.1	33.1166666666667	2.75	0.2111111111111111
324	German	native	33	0	36	0	1	20	11.19	2	3.4	3.2	30	12	0	2	3	1	18	male	noIssues	12	secondaryUni	nowhere	Germany	Germany	0	1	1	TRUE	FALSE	92.55	63.4166666666667	18.0666666666667	6.38333333333333	31.2833333333333	3.4	0.36666666666666664
325	English	foreign	39	0	32	3	5	11	13.19	3.6	3.2	2.93333333333333	32	5	3	4	5	1	28	female	noIssues	13	secondaryUni	university	Poland	Germany	0	1	1	TRUE	FALSE	100.716666666667	96.3666666666667	32.5	7.3	48.2166666666667	4.16666666666667	0.43333333333333335
326	German	native	27	0	24	0	3	36	9.92	1.8	3.4	4	36	1	4	3	5	1	43	female	noIssues	19	secondaryUni	university	Germany	Germany	0	1	0	FALSE	FALSE	72.3666666666667	69.5333333333333	18.9	6.41666666666667	37.15	3.38333333333333	0.3
327	German	native	42	2	23	0	10	13	12.42	3.6	2.8	3	36	2	3	3	5	1	34	male	noIssues	26	secondaryUni	nowhere	Germany	Germany	0	1	1	TRUE	FALSE	127.583333333333	112.883333333333	26.6	16.6	53.2	6.8	0.4888888888888889
328	German	native	37	1	24	0	7	21	14.12	2.4	4.6	4.4	28	10	2	4	4	1	38	male	noIssues	20	secondaryUni	vocationalCollege	Germany	Germany	0	1	0	FALSE	FALSE	62.7	56.7	8.41666666666667	6.33333333333333	32.7666666666667	5.1	0.4222222222222222
329	German	native	37	0	28	2	1	22	13.39	1.2	4.2	5	34	6	3	1	5	1	38	female	noIssues	20	secondaryUni	university	Germany	Germany	0	1	1	FALSE	FALSE	57.0833333333333	54.1833333333333	12.05	5.75	29.6166666666667	3.45	0.41111111111111115
330	English	native	32	0	33	1	4	20	9.04	2.6	4	3.46666666666667	39	2	3	0	4	1	32	female	noIssues	NA	secondaryUni	university	United States	United States	0	1	1	TRUE	FALSE	55.25	53.7333333333333	9.5	6.11666666666667	31.0166666666667	3.01666666666667	0.3555555555555555
332	German	foreign	31	0	30	0	1	28	11.76	1.8	3.8	4.06666666666667	35	4	5	0	5	1	31	female	noIssues	20	secondaryUni	university	Germany	Germany	0	1	0	FALSE	TRUE	57.3	54.5333333333333	11.3	6.7	30.0666666666667	2.83333333333333	0.34444444444444444
333	German	native	24	0	41	2	2	21	9.29	1.4	2.4	4	37	4	1	2	5	1	29	female	noIssues	21	secondaryUni	university	Germany	Germany	0	1	0	FALSE	FALSE	51.7333333333333	49.2833333333333	7.75	5.21666666666667	29.6333333333333	2.8	0.26666666666666666
334	German	foreign	32	0	20	1	0	37	15.62	1.6	3	2.86666666666667	35	3	5	1	5	1	27	female	noIssues	10	secondaryUni	university	Germany	Germany	0	1	1	TRUE	FALSE	64.65	41.35	4.66666666666667	4.23333333333333	24.8333333333333	4.35	0.3555555555555555
336	German	native	29	0	25	0	0	36	10.45	2.2	3.2	4.13333333333333	33	3	6	2	5	1	25	female	noIssues	18	secondaryUni	university	Germany	Germany	0	1	1	TRUE	FALSE	53.1666666666667	50.9666666666667	9.15	6.36666666666667	28.0833333333333	2.56666666666667	0.3222222222222222
337	English	native	27	0	38	0	1	24	10.4	1.8	3.6	2.86666666666667	41	3	0	0	4	1	23	male	noIssues	19	secondaryUni	university	United States	United States	0	1	0	TRUE	FALSE	55.6	50.5166666666667	7.26666666666667	6.28333333333333	28.6833333333333	3.98333333333333	0.3
338	German	native	43	0	23	2	1	21	19.12	3.4	4	3.46666666666667	29	10	3	2	5	1	23	male	issues	16	secondaryUni	nowhere	Germany	Germany	0	1	1	TRUE	FALSE	95.2166666666667	51.8666666666667	6.93333333333333	6.13333333333333	33.0666666666667	2.23333333333333	0.4777777777777778
339	English	native	29	0	36	1	3	21	12.16	1.6	4	4.46666666666667	41	3	0	0	5	2	25	female	noIssues	16	secondaryUni	university	United States	United States	0	1	1	TRUE	FALSE	74.6666666666667	70.2333333333333	16.05	7.31666666666667	35.7333333333333	4.88333333333333	0.3222222222222222
340	English	foreign	24	0	33	0	0	33	11.82	1.4	3	3.93333333333333	33	9	2	0	4	1	24	male	noIssues	15	secondaryNon	vocationalSchool	Hungary	Hungary	0	0	0	TRUE	FALSE	112.916666666667	107.85	16.8	12.05	64.35	6.4	0.26666666666666666
341	German	native	42	0	33	1	1	13	13.55	1.2	3	3.86666666666667	33	6	4	1	5	1	22	male	noIssues	3	secondaryColl	uniAppliedSci	Germany	Germany	0	1	1	TRUE	FALSE	47.5166666666667	44.2833333333333	8.66666666666667	4.5	26.5333333333333	2.05	0.4666666666666667
342	English	native	45	0	14	3	8	20	12.97	2.4	3.6	4.06666666666667	34	4	4	2	5	1	34	male	noIssues	15	secondaryUni	university	United Kingdom	United Kingdom	0	1	1	TRUE	FALSE	71.6166666666667	66.7333333333333	16.6666666666667	5.91666666666667	35.7166666666667	3.71666666666667	0.5
343	German	native	10	0	27	0	1	52	7.14	1.4	4	3.66666666666667	36	3	1	4	5	1	21	female	noIssues	14	secondaryUni	nowhere	Germany	United States	0	1	1	FALSE	FALSE	42.25	40.75	5.75	3.3	27.05	2.53333333333333	0.11111111111111112
344	English	foreign	27	0	34	1	0	28	16.16	2	4.4	4.73333333333333	26	9	7	2	5	2	27	male	noIssues	20	secondaryUni	uniAppliedSci	India	Germany	0	1	1	TRUE	FALSE	70.5666666666667	59.5666666666667	8.61666666666667	8.76666666666667	32.05	4.91666666666667	0.3
345	German	native	40	0	20	1	1	28	13.18	1.6	2.4	2.46666666666667	37	1	2	4	5	2	39	female	noIssues	25	secondaryUni	university	Germany	Germany	0	1	1	FALSE	FALSE	2937.05	2906.71666666667	7.33333333333333	4.46666666666667	2888.23333333333	3.78333333333333	0.4444444444444445
346	German	native	10	0	41	0	1	38	7.09	1	3.8	5.06666666666667	32	2	8	2	4	1	59	male	noIssues	24	secondaryUni	university	Germany	Germany	0	0	0	FALSE	FALSE	138.633333333333	134.95	48.1833333333333	13.05	64.3166666666667	4.21666666666667	0.11111111111111112
347	German	foreign	47	0	27	2	3	11	13.17	2.8	3	3.86666666666667	36	3	5	0	5	1	22	female	issues	15	secondaryUni	nowhere	Poland	Germany	0	1	1	TRUE	FALSE	69.9333333333333	68.4333333333333	13.3166666666667	4.88333333333333	45.0166666666667	2.55	0.5222222222222223
348	German	native	22	0	25	0	0	43	9.9	1.6	3.4	3.86666666666667	38	1	3	2	5	1	55	male	noIssues	5	secondaryUni	uniAppliedSci	Germany	Germany	0	1	0	FALSE	FALSE	1569.25	69.8833333333333	12.6	7.16666666666667	43.5333333333333	3.01666666666667	0.24444444444444444
349	German	native	47	0	12	0	8	23	15.03	1.6	3.8	4	35	4	4	1	5	2	23	female	noIssues	17	secondaryUni	university	Germany	Germany	0	1	1	FALSE	FALSE	49	46.8333333333333	8.36666666666667	3.45	29.8833333333333	2.2	0.5222222222222223
350	English	foreign	40	0	8	3	2	37	16.33	1.8	3.6	4.26666666666667	33	5	3	3	5	1	42	female	issues	16	secondaryUni	dualSystem	Switzerland	Germany	0	0	0	FALSE	FALSE	44.0666666666667	43.0666666666667	3.18333333333333	4.8	29.4833333333333	2.9	0.4444444444444445
351	English	foreign	31	0	25	1	10	23	9.6	1.8	4	3.2	37	4	3	0	5	1	24	female	noIssues	17	secondaryUni	university	Italy	United Kingdom	0	1	1	TRUE	FALSE	972.966666666667	46.8666666666667	10.3666666666667	4.88333333333333	25.65	2.35	0.34444444444444444
352	German	native	28	1	21	2	1	37	14.43	1	2.6	3.66666666666667	23	12	5	4	4	1	30	female	noIssues	NA	secondaryUni	university	Germany	Germany	0	0	1	TRUE	FALSE	98.4833333333333	73.3666666666667	9.86666666666667	6.6	50.4333333333333	1.36666666666667	0.3222222222222222
353	German	native	26	0	36	0	0	28	7.75	1.4	2.8	4.6	25	6	6	7	4	3	88	male	noIssues	NA	NA	university	Germany	Germany	0	0	0	FALSE	FALSE	205.5	190.65	55.3666666666667	20.7166666666667	103.35	3.05	0.28888888888888886
354	English	native	21	1	38	1	4	25	6.7	2	3.6	3.4	40	1	2	1	5	1	63	female	noIssues	2	secondaryUni	university	United Kingdom	Italy	0	1	0	TRUE	FALSE	82.95	75.55	13.8	8.15	41.35	5.41666666666667	0.24444444444444444
356	English	native	33	0	27	1	6	23	9.55	3.8	3.8	3.13333333333333	37	3	2	2	4	1	36	NA	issues	19	secondaryUni	university	United States	Germany	0	1	1	TRUE	FALSE	257.966666666667	230.733333333333	33.1	6.68333333333333	33.1166666666667	3.58333333333333	0.36666666666666664
357	German	native	42	0	23	0	2	23	20.54	1.4	2.6	4.6	28	8	2	6	4	1	21	female	noIssues	4	secondaryUni	nowhere	Germany	Germany	0	1	1	TRUE	FALSE	38.1833333333333	37	6.85	2.76666666666667	24.7	1.13333333333333	0.4666666666666667
358	English	native	18	0	43	0	6	23	5.81	1	4.4	4.33333333333333	35	5	2	2	5	1	25	female	noIssues	18	secondaryUni	university	Turkey	Germany	0	1	1	TRUE	FALSE	53.2833333333333	50.2666666666667	10.7166666666667	4.61666666666667	25.4	3.86666666666667	0.2
359	English	foreign	20	0	33	0	0	37	9.43	2.2	3	3.33333333333333	37	5	1	1	5	1	35	female	noIssues	NA	secondaryUni	university	Greece	Greece	0	1	1	FALSE	FALSE	164.433333333333	161.15	76.8166666666667	18.4166666666667	59.9666666666667	2.83333333333333	0.22222222222222224
360	English	foreign	29	1	32	1	4	23	14.6	1.8	3.8	3.8	37	3	1	3	4	1	26	female	noIssues	18	secondaryUni	university	Hungary	Hungary	0	1	1	FALSE	FALSE	98.4166666666667	93.4666666666667	30.0333333333333	17.9333333333333	33.4166666666667	6.18333333333333	0.3333333333333333
361	German	native	24	0	39	0	1	26	10.24	1.2	3	3.66666666666667	37	2	4	1	5	1	55	female	noIssues	22	secondaryUni	university	Germany	South Korea	0	1	0	FALSE	FALSE	54.4	52	9	5.83333333333333	29.3166666666667	4.21666666666667	0.26666666666666666
362	German	native	31	0	42	0	1	16	14.08	1	2	4.06666666666667	37	6	1	0	5	1	18	female	issues	12	secondaryUni	vocationalCollege	Germany	Germany	1	1	1	TRUE	FALSE	47.55	43.6	8.98333333333333	4.11666666666667	25.8	1.93333333333333	0.34444444444444444
363	German	foreign	25	0	21	1	0	43	11.88	1.6	3.4	4.6	31	4	6	3	5	1	55	female	issues	18	secondaryUni	uniAppliedSci	Czech Republic	Germany	0	1	1	FALSE	TRUE	86	82.5166666666667	31.6833333333333	8.31666666666667	30.1666666666667	7.23333333333333	0.2777777777777778
364	English	native	22	0	28	1	1	38	8.15	2	3.4	3.73333333333333	35	8	1	0	5	1	35	male	noIssues	6	secondaryUni	university	United States	United States	0	1	0	TRUE	FALSE	44.8833333333333	41.85	5.46666666666667	3.21666666666667	27.85	3.01666666666667	0.24444444444444444
365	German	foreign	21	1	18	0	1	49	8.25	2.4	4.2	4.66666666666667	37	4	2	1	5	1	64	male	noIssues	20	secondaryUni	university	Greece	Germany	0	1	0	TRUE	FALSE	57.95	52.8333333333333	6.2	6.25	32.3166666666667	3.65	0.24444444444444444
367	English	NA	16	0	16	2	1	55	9.76	1.6	3.6	5	28	4	10	2	5	2	24	male	NA	10	NA	university	Hungary	Germany	0	0	0	FALSE	FALSE	79.9166666666667	78.6333333333333	6.16666666666667	15.75	38.9833333333333	3.85	0.17777777777777776
370	German	foreign	34	5	10	2	1	38	16.16	1.4	2.4	4.4	23	11	7	3	3	1	39	male	noIssues	15	secondaryUni	university	Germany	Germany	0	0	1	TRUE	FALSE	58.6833333333333	56.5333333333333	8.88333333333333	6.28333333333333	35.85	2.73333333333333	0.43333333333333335
371	English	foreign	35	0	7	0	2	46	8.77	2.6	3.4	3.73333333333333	34	4	4	2	5	1	20	female	noIssues	13	secondaryUni	nowhere	Turkey	Germany	0	1	1	TRUE	FALSE	100.1	95.2333333333333	15.8333333333333	7.28333333333333	62.35	2.66666666666667	0.3888888888888889
372	English	foreign	21	1	19	1	2	46	12.26	2	3.6	3.53333333333333	39	0	3	2	5	2	28	female	noIssues	22	secondaryUni	university	NA	Germany	0	1	1	FALSE	FALSE	81.8	80.3333333333333	11.4666666666667	23.8333333333333	32.1333333333333	2.46666666666667	0.24444444444444444
373	English	foreign	19	1	47	1	2	20	13.33	1.6	4	4.66666666666667	32	5	6	1	4	2	23	male	noIssues	16	secondaryUni	uniAppliedSci	Hungary	Hungary	0	1	0	TRUE	FALSE	134.383333333333	128.933333333333	35.6833333333333	24.05	53.5833333333333	5.4	0.22222222222222224
374	English	foreign	30	1	21	1	14	23	8.97	2.8	3.8	2.46666666666667	22	11	6	5	4	3	31	female	issues	17	secondaryUni	university	Romania	Germany	0	1	1	FALSE	FALSE	66.5	63.2	22.3333333333333	5.63333333333333	29.1166666666667	2.56666666666667	0.34444444444444444
375	German	native	28	0	22	1	0	39	12.28	1.2	2.4	3.4	39	3	0	2	5	1	30	female	issues	16	secondaryNon	vocationalSchool	Germany	Germany	0	1	1	FALSE	FALSE	87.8	80.5666666666667	25.6833333333333	8.48333333333333	34.6166666666667	3.56666666666667	0.3111111111111111
376	English	foreign	30	0	38	0	2	20	7.3	3.4	3.8	2.66666666666667	31	6	3	4	4	2	33	male	issues	16	secondaryUni	uniAppliedSci	Ecuador	Germany	0	0	1	FALSE	FALSE	92.6833333333333	87.75	23.2833333333333	11.6666666666667	44.85	3.73333333333333	0.3333333333333333
377	German	native	29	0	31	1	0	29	12.4	2	3.4	4.8	28	1	7	8	4	1	37	male	noIssues	13	secondaryUni	university	Germany	Germany	0	1	1	TRUE	FALSE	57.5333333333333	54.2833333333333	12.1	5.16666666666667	30.9333333333333	2.71666666666667	0.3222222222222222
378	English	native	19	0	34	0	3	34	8.63	2.6	3.6	3.53333333333333	35	3	4	2	5	1	30	female	noIssues	24	secondaryUni	university	United Kingdom	United Kingdom	0	1	1	TRUE	FALSE	40.6	39.4333333333333	4.2	3.88333333333333	26.4166666666667	2.55	0.2111111111111111
379	English	foreign	30	0	23	0	3	34	11.19	2	2.2	3	30	6	6	2	4	2	30	male	issues	12	secondaryUni	university	Turkey	Germany	0	1	1	TRUE	FALSE	72.0833333333333	66.1333333333333	9.9	10.3666666666667	28.6333333333333	3.63333333333333	0.3333333333333333
380	German	foreign	37	0	29	0	1	23	15.2	1.4	4.2	4.66666666666667	36	4	2	2	5	1	33	female	noIssues	21	secondaryUni	university	Germany	Germany	0	1	0	TRUE	FALSE	46.7833333333333	45.5666666666667	8.91666666666667	4.26666666666667	26.5333333333333	2.85	0.41111111111111115
382	English	foreign	28	0	32	1	3	26	11.85	1.6	3.6	3.66666666666667	36	3	3	2	4	1	31	female	noIssues	10	secondaryUni	university	United States	United States	0	1	1	FALSE	FALSE	166.933333333333	66.45	8.5	5.51666666666667	28.4333333333333	3.15	0.3111111111111111
384	German	native	30	0	29	0	1	30	10.4	1.2	4.4	4.66666666666667	40	2	1	1	5	1	27	female	noIssues	20	secondaryUni	uniAppliedSci	Germany	Germany	0	1	1	TRUE	FALSE	62.8833333333333	59.3	7.75	7.26666666666667	33.55	6.66666666666667	0.3333333333333333
386	English	native	29	0	21	0	3	37	11.82	1.8	3.6	4.06666666666667	32	8	2	2	3	1	29	female	noIssues	16	secondaryUni	university	United Kingdom	United Kingdom	0	1	1	FALSE	FALSE	46.6833333333333	45.4166666666667	7.03333333333333	3.86666666666667	26.7166666666667	4.93333333333333	0.3222222222222222
387	German	native	45	0	25	0	2	18	15.38	1.2	2.8	3	32	5	4	3	5	2	26	female	issues	17	secondaryUni	nowhere	Austria	Germany	0	0	1	FALSE	FALSE	101.3	97.1	14.383333333333301	7.8	61.05	4.71666666666667	0.5
388	English	native	39	0	31	2	2	16	10.48	1.6	2.4	2.66666666666667	27	10	1	6	2	1	25	male	noIssues	17	secondaryUni	university	India	Germany	0	1	1	FALSE	FALSE	54.6666666666667	53.05	9.11666666666667	5.68333333333333	31.55	2.6	0.43333333333333335
389	English	foreign	36	0	29	1	2	22	11.11	2.8	2.4	3.2	35	5	3	1	2	2	24	female	noIssues	18	secondaryUni	university	Italy	Italy	0	1	1	FALSE	TRUE	699.466666666667	519.85	21.85	13.6166666666667	471.216666666667	6.43333333333333	0.4
390	German	native	31	0	22	0	2	35	12.12	1.6	4.2	4.8	34	3	4	3	5	1	59	female	noIssues	17	secondaryUni	university	Germany	Germany	0	1	1	FALSE	TRUE	57.4333333333333	54	10.7166666666667	6.91666666666667	30.35	3.05	0.34444444444444444
391	German	foreign	25	0	47	0	2	16	9.09	1.6	4	4.53333333333333	23	5	7	9	4	1	25	male	noIssues	16	secondaryUni	nowhere	Luxembourg	Germany	0	1	1	TRUE	FALSE	61.8166666666667	56	12.133333333333301	6.7	26.2833333333333	2.46666666666667	0.2777777777777778
392	English	foreign	43	0	17	2	9	19	10.88	3	3.8	3.73333333333333	27	2	8	7	1	3	27	female	noIssues	13	secondaryNon	vocationalSchool	Indonesia	Indonesia	0	1	0	TRUE	FALSE	125.066666666667	114.233333333333	35.8333333333333	13.2333333333333	46.7833333333333	9.15	0.4777777777777778
393	English	native	23	0	35	2	1	29	8.09	2.6	1.4	3.66666666666667	37	3	2	2	5	2	37	male	noIssues	12	secondaryUni	university	Switzerland	Germany	0	1	1	FALSE	FALSE	52.4666666666667	49.9833333333333	8.05	4.41666666666667	28.7833333333333	3.86666666666667	0.2555555555555556
394	English	foreign	9	0	37	1	0	43	4.72	1.8	2.8	4.06666666666667	36	4	3	1	4	1	47	male	noIssues	17	secondaryUni	university	Belgium	Belgium	0	1	1	TRUE	FALSE	75.8166666666667	69.9166666666667	15.7166666666667	10.2333333333333	33.7666666666667	3.65	0.1
397	German	foreign	34	0	20	1	4	31	11.43	2.6	3.6	2.86666666666667	38	2	4	0	5	2	25	female	issues	6	secondaryUni	university	Malta	Malta	0	1	0	TRUE	FALSE	1439.26666666667	94.5333333333333	30.5	12.7833333333333	35.6333333333333	5.71666666666667	0.3777777777777778
398	English	foreign	27	0	38	1	3	21	8.2	2.4	4	3.73333333333333	36	3	3	2	4	1	41	female	noIssues	21	secondaryUni	university	Portugal	Portugal	0	1	1	TRUE	FALSE	85.0166666666667	80.4333333333333	8.85	5.55	59.5	3.01666666666667	0.3
399	German	native	23	1	42	1	7	16	8.72	2	3.2	3.86666666666667	34	6	4	0	5	1	22	female	issues	16	secondaryUni	nowhere	Germany	Germany	0	1	1	TRUE	FALSE	61	56.5333333333333	17.2666666666667	5.45	26.5833333333333	2.8	0.26666666666666666
400	German	native	29	0	30	1	1	29	11.5	1	3.4	4.33333333333333	24	3	11	6	5	1	71	male	noIssues	17	secondaryUni	university	Germany	Germany	0	1	0	TRUE	FALSE	122.966666666667	116.733333333333	19.9833333333333	21.65	42.5	5.95	0.3222222222222222
401	German	native	30	0	26	0	2	32	13.01	3	3.2	3.53333333333333	37	3	2	2	5	1	32	female	issues	NA	secondaryUni	uniAppliedSci	Germany	Germany	0	0	0	FALSE	FALSE	289.516666666667	73.9333333333333	14.6666666666667	11.5166666666667	36.6	4.35	0.3333333333333333
402	German	native	24	0	25	2	5	34	12.4	1.8	4.4	4.2	39	3	1	1	4	1	40	female	issues	25	secondaryUni	university	Germany	Germany	0	1	1	FALSE	FALSE	61.4833333333333	56.45	8.9	6.16666666666667	33.1166666666667	4	0.26666666666666666
404	English	foreign	28	0	19	1	3	39	10.28	2.4	4.6	4	37	1	4	2	5	1	37	female	noIssues	24	secondaryUni	university	Greece	Austria	0	1	1	TRUE	FALSE	12759.5333333333	76.6166666666667	27	9.08333333333333	28.3666666666667	5.18333333333333	0.3111111111111111
406	German	native	22	0	35	1	6	26	9.47	1.6	2.2	4.33333333333333	33	3	3	5	5	1	31	female	noIssues	20	secondaryUni	university	Germany	Germany	0	1	1	TRUE	FALSE	192.016666666667	66.75	13.85	5.35	41.1	2.88333333333333	0.24444444444444444
407	German	native	36	0	28	0	0	26	12.28	1.8	3	5.2	31	12	1	0	4	1	23	female	noIssues	15	secondaryUni	vocationalCollege	Germany	Germany	0	1	1	FALSE	TRUE	66.9166666666667	61.6166666666667	14.3666666666667	6.93333333333333	31.6166666666667	4.2	0.4
408	German	native	34	0	19	1	1	35	15.66	2.2	2.8	2.2	30	2	7	5	5	1	19	female	issues	NA	secondaryUni	uniAppliedSci	Germany	Germany	0	1	0	TRUE	FALSE	67.2	60.15	15.35	8.05	29.4833333333333	2.85	0.3777777777777778
409	German	native	36	0	16	1	0	37	15.62	3.8	1	3.66666666666667	32	6	3	3	5	1	30	female	issues	18	secondaryUni	university	Germany	Germany	0	1	1	FALSE	FALSE	64.75	62.2333333333333	9.01666666666667	8.9	37.0333333333333	3.33333333333333	0.4
410	German	native	22	0	38	0	1	29	10.07	1.4	4.4	4.33333333333333	33	9	1	1	5	1	35	female	noIssues	13	secondaryUni	university	Germany	United Kingdom	0	1	0	TRUE	FALSE	9635.31666666667	65.5833333333333	11.0166666666667	6.23333333333333	34.5833333333333	4.38333333333333	0.24444444444444444
411	German	native	38	0	30	1	3	18	12.99	1.4	3.2	3.13333333333333	37	4	1	2	5	1	22	female	noIssues	15	secondaryUni	NA	Germany	Germany	0	0	0	FALSE	FALSE	862.566666666667	46.2	8.55	5.08333333333333	25.15	2.33333333333333	0.4222222222222222
412	English	native	20	0	27	0	0	43	11.93	1.6	4	3.66666666666667	33	4	4	3	3	2	27	female	issues	7	secondaryUni	university	Canada	Canada	0	1	1	TRUE	FALSE	47.3833333333333	45.2333333333333	8.51666666666667	4.2	27.65	2.6	0.22222222222222224
414	English	foreign	31	0	28	0	1	30	10.85	2.2	3.8	3.33333333333333	31	5	6	2	5	1	21	male	noIssues	18	secondaryUni	university	Spain	Germany	0	1	1	TRUE	FALSE	71.5333333333333	63.2833333333333	12.2	8.08333333333333	34.1	4.13333333333333	0.34444444444444444
416	German	native	47	0	14	0	1	28	15.65	2.2	3.2	3.13333333333333	34	4	2	4	5	1	30	female	noIssues	13	secondaryUni	university	Germany	Germany	0	1	1	FALSE	TRUE	57.5666666666667	54.45	7.51666666666667	5.58333333333333	34.3166666666667	2.93333333333333	0.5222222222222223
417	German	native	21	0	47	0	3	19	6.15	1.2	4	4.66666666666667	33	4	7	0	4	1	49	female	noIssues	NA	secondaryUni	university	Germany	Germany	0	0	0	TRUE	FALSE	60.8166666666667	57.5666666666667	15.2666666666667	7.23333333333333	27.6	2.81666666666667	0.23333333333333334
418	English	native	34	1	31	0	0	24	6.52	1.2	2.6	4.66666666666667	39	2	2	1	5	1	51	female	noIssues	17	secondaryUni	university	Canada	Canada	0	1	1	TRUE	FALSE	49.7	47.75	10.2333333333333	4.18333333333333	26.8333333333333	3.26666666666667	0.3888888888888889
419	German	native	22	0	29	0	1	38	9.68	2	3.2	3.93333333333333	38	2	3	1	5	1	31	male	noIssues	20	secondaryUni	university	Germany	Germany	0	0	0	FALSE	FALSE	60.3166666666667	55.9666666666667	8.58333333333333	8.28333333333333	31.8333333333333	3.35	0.24444444444444444
421	German	native	38	0	12	0	1	39	21	3.2	2.2	3.73333333333333	35	4	3	2	5	1	25	female	issues	18	secondaryUni	university	Germany	Germany	0	1	1	FALSE	FALSE	51.6666666666667	48.5166666666667	6.33333333333333	4.15	28.5666666666667	6.01666666666667	0.4222222222222222
422	English	foreign	17	0	34	2	2	35	12.3	1	2.6	4.86666666666667	27	6	10	1	5	2	51	NA	noIssues	17	secondaryUni	university	Bulgaria	Bulgaria	0	1	1	TRUE	FALSE	65.6333333333333	61.4166666666667	9.81666666666667	8.58333333333333	35.75	3.6	0.1888888888888889
423	English	foreign	30	0	22	0	1	37	11.67	2	3.8	3.93333333333333	35	2	5	2	4	1	22	female	issues	14	secondaryUni	uniAppliedSci	Russia	Finland	0	1	1	FALSE	FALSE	70.3	67.1166666666667	17.7166666666667	5.11666666666667	36.6666666666667	4.2	0.3333333333333333
425	German	native	50	0	11	0	1	28	14.63	2.4	3.6	3.53333333333333	9	9	12	14	1	2	30	male	noIssues	20	secondaryUni	university	Germany	Germany	0	1	1	FALSE	FALSE	47.05	45.9333333333333	5.21666666666667	2.8	34.2833333333333	2.28333333333333	0.5555555555555556
426	English	foreign	14	0	49	0	4	23	5.38	2.2	3.6	2.73333333333333	39	2	3	0	4	2	32	female	issues	NA	secondaryUni	university	Brazil	Germany	0	1	1	TRUE	FALSE	274.166666666667	269.7	175.283333333333	9.43333333333333	44.2166666666667	5.73333333333333	0.15555555555555556
427	English	native	22	0	26	0	1	41	11.46	1.6	3.2	4.8	37	2	1	4	5	1	65	male	noIssues	15	secondaryUni	university	Lithuania	Germany	0	1	1	FALSE	FALSE	59.35	56.3333333333333	9.85	8.11666666666667	30.9666666666667	3.76666666666667	0.24444444444444444
430	English	foreign	42	0	28	1	9	10	13.33	1.4	2.6	2.86666666666667	37	5	1	1	5	1	31	female	issues	18	secondaryUni	university	Romania	Germany	0	1	1	TRUE	FALSE	80.05	62.4333333333333	16.9833333333333	5.76666666666667	33.8666666666667	3.03333333333333	0.4666666666666667
432	German	native	28	0	25	1	4	32	12.93	1	3.4	3.8	33	3	4	4	4	1	28	female	noIssues	25	secondaryUni	vocationalSchool	Germany	Germany	0	1	1	TRUE	FALSE	68.5333333333333	59.7833333333333	10.4666666666667	7.15	32.0833333333333	3.48333333333333	0.3111111111111111
433	German	native	30	1	25	0	1	33	17.43	3.4	2.6	3.73333333333333	39	1	2	2	5	1	46	female	issues	17	secondaryUni	university	Germany	Germany	0	1	1	TRUE	FALSE	66.8833333333333	63.3	13.883333333333301	7.26666666666667	29.0666666666667	2.81666666666667	0.34444444444444444
434	German	native	25	0	37	0	3	25	10.26	2	4.6	3.53333333333333	39	3	1	1	5	1	30	female	noIssues	20	secondaryUni	university	Germany	Germany	0	0	1	FALSE	FALSE	50.5666666666667	45.2833333333333	8.03333333333333	4.43333333333333	26.6666666666667	3.25	0.2777777777777778
435	English	native	36	1	21	0	4	28	12.99	2.6	3.2	4.06666666666667	31	6	4	3	5	1	27	female	noIssues	17	secondaryUni	university	Romania	Romania	0	1	1	FALSE	FALSE	942.3	53.5833333333333	9.8	6.95	29.5833333333333	3.56666666666667	0.41111111111111115
436	German	foreign	28	0	27	0	0	35	13.79	1	3.6	5.6	21	2	14	7	4	1	53	female	noIssues	12	secondaryUni	university	Germany	Germany	0	0	1	FALSE	FALSE	2707.85	55.5333333333333	8.68333333333333	6.26666666666667	33.5833333333333	3.71666666666667	0.3111111111111111
437	German	native	43	2	19	0	1	25	15	1.4	3.4	3.2	33	3	5	3	5	1	42	male	noIssues	20	secondaryUni	uniAppliedSci	Germany	Germany	0	0	0	TRUE	FALSE	80.5166666666667	76.3666666666667	16.2	14.3666666666667	36.4333333333333	5.13333333333333	0.5
439	German	native	24	0	12	1	2	51	13.33	1.6	4.2	4.13333333333333	37	5	2	0	5	2	36	male	noIssues	13	secondaryColl	vocationalSchool	Germany	Germany	0	1	1	FALSE	FALSE	75.0333333333333	67.65	11.7333333333333	8.48333333333333	34.9333333333333	5.06666666666667	0.26666666666666666
441	German	native	38	1	15	0	2	34	14.29	1.2	3	4.6	36	4	3	1	5	1	37	female	issues	14	secondaryUni	university	Germany	Germany	0	1	1	FALSE	TRUE	47.4666666666667	43.55	9.23333333333333	4.33333333333333	25.55	2.08333333333333	0.43333333333333335
442	English	native	17	0	40	0	4	29	7.45	2.6	3.4	2.93333333333333	38	3	2	1	5	1	29	male	noIssues	18	secondaryUni	university	Canada	Germany	0	1	1	TRUE	FALSE	2505.85	50.3666666666667	7.73333333333333	8.38333333333333	26.9333333333333	3.46666666666667	0.1888888888888889
443	German	native	32	0	18	0	2	38	15.73	1.6	2.4	3.2	35	4	4	1	5	1	19	female	noIssues	13	secondaryUni	nowhere	Germany	Germany	0	1	1	TRUE	FALSE	2519.75	65.9166666666667	16.1166666666667	9.91666666666667	32	3.41666666666667	0.3555555555555555
444	English	foreign	31	0	33	1	3	22	14.05	3.4	1.8	4.6	36	3	3	2	4	3	24	female	noIssues	13	secondaryUni	dualSystem	Turkey	Germany	0	1	1	FALSE	TRUE	70.05	67.95	11.8333333333333	5.55	28.9666666666667	3.21666666666667	0.34444444444444444
446	German	native	42	0	11	0	5	32	18.4	1.4	3.8	3.73333333333333	39	2	3	0	5	1	20	female	noIssues	13	secondaryUni	vocationalCollege	Germany	Germany	1	1	1	TRUE	FALSE	41.15	39.5	5.56666666666667	2.78333333333333	26.7	2.85	0.4666666666666667
447	English	foreign	18	0	38	0	1	33	10.47	1.2	3.6	3.93333333333333	21	11	8	4	3	2	22	male	noIssues	13	secondaryUni	vocationalSchool	Hungary	Hungary	1	1	1	TRUE	FALSE	379.1	374.616666666667	79.55	208.083333333333	66.3	10.3	0.2
449	English	foreign	28	0	34	0	26	2	8.09	1.4	4.2	4.66666666666667	34	6	4	0	5	1	34	female	noIssues	20	secondaryUni	university	India	Germany	0	1	1	FALSE	FALSE	276.833333333333	167.816666666667	70.65	10.9333333333333	71.7	7.45	0.3111111111111111
450	German	foreign	32	0	25	1	0	32	12.28	2.2	4.2	2.66666666666667	37	3	1	3	5	1	29	female	noIssues	23	secondaryUni	university	Austria	Austria	0	1	1	FALSE	FALSE	48.9	46.4666666666667	4.16666666666667	4.38333333333333	31.7833333333333	2.86666666666667	0.3555555555555555
452	English	foreign	14	0	26	1	0	49	11.69	1.6	3	4.73333333333333	36	2	3	3	3	2	34	female	noIssues	20	secondaryUni	university	Turkey	Germany	0	1	1	FALSE	FALSE	63.1833333333333	60.4666666666667	11.1833333333333	7.65	32.15	4.1	0.15555555555555556
453	German	native	29	0	25	0	0	36	11.29	2.6	3.6	4.13333333333333	36	4	2	2	5	1	39	female	issues	19	secondaryUni	university	Germany	United Kingdom	0	1	0	FALSE	FALSE	266.466666666667	43.85	7.4	4.91666666666667	26.15	2.41666666666667	0.3222222222222222
454	German	native	43	0	31	0	2	14	13.77	1.2	4.6	5.53333333333333	37	2	3	2	5	1	29	female	noIssues	15	secondaryUni	vocationalCollege	Croatia	Germany	0	1	0	FALSE	FALSE	60.8833333333333	58.9833333333333	15	4.7	30.5333333333333	3.36666666666667	0.4777777777777778
455	German	native	32	0	17	0	3	38	13.27	1.6	3.2	2.4	35	4	3	2	4	1	24	female	issues	13	secondaryUni	vocationalSchool	Germany	Germany	0	1	1	FALSE	FALSE	40	38.3666666666667	5.63333333333333	3.26666666666667	25.0666666666667	2.11666666666667	0.3555555555555555
456	English	foreign	31	0	20	0	3	36	16.81	1.6	3.2	4.66666666666667	19	5	14	6	5	1	26	female	noIssues	NA	secondaryNon	university	Germany	Germany	0	0	0	FALSE	FALSE	89.0666666666667	88.0166666666667	18.0666666666667	7.31666666666667	41.6	2.65	0.34444444444444444
457	German	foreign	27	0	16	0	1	46	15.28	2.8	3.6	4.6	38	3	3	0	5	1	20	female	noIssues	12	secondaryUni	nowhere	Germany	Germany	1	1	1	FALSE	FALSE	3896.31666666667	46.5666666666667	5.53333333333333	5.76666666666667	26.9666666666667	3.61666666666667	0.3
458	German	native	37	0	34	1	3	15	9.77	1.6	3.6	5.06666666666667	27	13	1	3	5	1	38	male	noIssues	NA	secondaryUni	vocationalSchool	Germany	Germany	0	1	1	TRUE	FALSE	88.4833333333333	82.7333333333333	19.4	16.2666666666667	34.3666666666667	3.85	0.41111111111111115
459	English	foreign	24	1	32	2	7	24	6.25	3	3.6	3.53333333333333	31	10	2	1	4	2	26	male	noIssues	12	secondaryUni	university	Chile	Belgium	0	1	1	TRUE	FALSE	101.983333333333	96.3833333333333	44.55	8.66666666666667	34.8833333333333	3.75	0.2777777777777778
461	English	foreign	25	1	30	0	0	34	12.24	1.8	1.4	4.26666666666667	31	0	8	5	4	2	28	female	noIssues	15	secondaryUni	university	Thailand	Germany	0	1	1	TRUE	FALSE	91.85	75	20.4333333333333	7.88333333333333	34.7	5.55	0.28888888888888886
462	English	foreign	25	0	28	1	0	36	11.5	2.6	3	4	33	9	2	0	5	1	22	female	issues	4	secondaryUni	university	NA	Germany	0	1	1	TRUE	FALSE	63.8333333333333	55.6333333333333	13.75	4.61666666666667	30.2833333333333	2.35	0.2777777777777778
463	English	native	35	0	40	1	1	13	11.64	1.8	2.4	4.93333333333333	34	3	5	2	5	1	33	male	noIssues	10	secondaryUni	university	India	United States	0	1	1	TRUE	FALSE	49.55	46.7666666666667	6.76666666666667	5.4	26.75	3.48333333333333	0.3888888888888889
464	English	foreign	22	0	49	0	0	19	5.84	1.2	3.2	4.06666666666667	31	6	5	2	4	1	28	female	noIssues	20	secondaryUni	university	Hungary	Hungary	0	1	0	TRUE	FALSE	106.3	88.3	17.6	13.4	38.7833333333333	12.0166666666667	0.24444444444444444
465	German	native	30	0	30	1	5	24	13	2.6	4.8	3.53333333333333	32	7	3	2	5	1	28	female	issues	18	secondaryUni	university	Germany	Germany	0	0	1	TRUE	FALSE	83.45	75.15	20.4	7.13333333333333	38.45	5.6	0.3333333333333333
466	German	native	51	0	8	0	1	30	18.42	2.6	3.2	2.6	36	4	2	2	5	1	18	female	issues	12	secondaryNon	nowhere	Germany	Germany	0	1	1	TRUE	FALSE	475.25	45.9833333333333	7.88333333333333	4.25	28.7833333333333	2.25	0.5666666666666667
467	German	native	57	0	14	2	3	14	15.68	1.6	2	2.8	29	4	7	4	5	2	24	female	issues	15	secondaryUni	nowhere	Germany	Germany	0	1	1	TRUE	FALSE	1239.55	62.3	10.2333333333333	7.26666666666667	35.3333333333333	3.81666666666667	0.6333333333333333
469	English	native	28	0	30	1	1	30	11.85	4	3	4.33333333333333	33	7	2	2	5	1	23	male	noIssues	18	secondaryUni	uniAppliedSci	India	Germany	0	1	1	FALSE	FALSE	60.8333333333333	56.3333333333333	12.2666666666667	6.18333333333333	30.2	2.86666666666667	0.3111111111111111
470	English	foreign	40	0	22	0	2	26	15.97	2.8	3.6	3.86666666666667	34	6	4	0	3	1	23	female	noIssues	17	secondaryUni	university	Hungary	Hungary	0	1	1	FALSE	TRUE	74.7333333333333	73.4666666666667	6.86666666666667	9.85	33.0833333333333	3.23333333333333	0.4444444444444445
471	German	native	30	3	29	5	13	10	12.89	1.2	3.4	2.86666666666667	33	3	5	3	3	2	19	female	noIssues	13	secondaryUni	nowhere	France	Germany	1	1	1	FALSE	FALSE	1227.63333333333	129.25	39.8666666666667	12.35	65.4	6.65	0.36666666666666664
472	English	foreign	27	0	40	1	1	21	14.29	3.4	1.2	3.73333333333333	36	6	1	1	3	1	25	female	noIssues	16	secondaryUni	dualSystem	Venezuela	Germany	0	1	1	TRUE	FALSE	2784.95	88.2166666666667	19.1666666666667	12.4333333333333	42.6333333333333	5.91666666666667	0.3
473	German	native	22	0	14	0	2	52	12.5	1	3.4	4.13333333333333	30	5	1	8	4	1	20	male	noIssues	14	secondaryUni	nowhere	Germany	Germany	0	0	1	TRUE	FALSE	35.9666666666667	34.25	4.7	4.81666666666667	19.65	2.28333333333333	0.24444444444444444
474	German	native	40	0	28	0	3	19	13.86	1.4	3.2	4.26666666666667	38	0	5	1	5	1	23	female	noIssues	12	secondaryUni	nowhere	Germany	Germany	0	1	1	TRUE	FALSE	3099.5	79.65	11.85	8.01666666666667	51.3666666666667	4	0.4444444444444445
475	German	native	29	0	17	1	1	42	15	3.6	3.8	3.53333333333333	36	4	3	1	5	1	42	male	issues	18	secondaryUni	university	Germany	Germany	0	1	0	FALSE	FALSE	113.1	108.7	24.9333333333333	22.5666666666667	47.3666666666667	4.83333333333333	0.3222222222222222
476	English	foreign	12	0	47	1	2	28	7.45	1.8	3.6	4.46666666666667	36	4	3	1	5	2	28	female	noIssues	22	secondaryUni	university	Turkey	Germany	0	1	1	FALSE	FALSE	38.2	37.1	3.9	3.21666666666667	26.45	1.68333333333333	0.13333333333333333
477	German	native	24	0	22	0	2	42	11.21	2	3.8	4.4	27	12	2	3	5	1	23	male	issues	17	secondaryNon	nowhere	Germany	Germany	0	1	1	FALSE	FALSE	42.8166666666667	40.6666666666667	4.63333333333333	3.8	28.4833333333333	1.65	0.26666666666666666
478	English	foreign	41	0	25	5	3	16	15.03	1.8	4.4	4.6	32	5	5	2	4	1	25	female	issues	18	secondaryUni	university	Namibia	Namibia	0	1	1	FALSE	FALSE	72.45	70.0333333333333	8.31666666666667	5.91666666666667	48.9666666666667	3.98333333333333	0.45555555555555555
479	English	foreign	16	1	24	1	1	47	10.47	3.6	3.2	3.33333333333333	23	14	6	1	3	2	38	male	issues	16	secondaryUni	uniAppliedSci	Iran	Canada	0	1	1	FALSE	TRUE	79.8333333333333	75.0333333333333	9.48333333333333	9.46666666666667	43.05	4.41666666666667	0.1888888888888889
482	English	native	27	0	23	0	1	39	10.17	2.2	3	3.93333333333333	33	5	3	3	5	2	35	female	noIssues	3	secondaryUni	university	Singapore	Germany	0	1	1	FALSE	TRUE	878.466666666667	876.45	3.36666666666667	4.31666666666667	864.483333333333	1.81666666666667	0.3
484	German	native	18	0	12	0	0	60	12	1.2	2	3.06666666666667	33	7	2	2	5	1	24	female	issues	13	secondaryUni	nowhere	Germany	Netherlands	0	1	1	FALSE	FALSE	43.9	42.1666666666667	4.75	4.05	29.2666666666667	2.25	0.2
485	English	native	45	0	14	0	3	28	14.63	3.4	3	3.2	34	4	1	5	5	2	24	female	noIssues	NA	secondaryUni	university	United States	Germany	0	1	0	TRUE	FALSE	491.35	47.5166666666667	8.11666666666667	4.48333333333333	28.4666666666667	3.51666666666667	0.5
486	German	foreign	27	0	29	1	1	32	13.79	2.8	3.4	3.4	32	8	2	2	5	1	31	female	noIssues	17	secondaryColl	uniAppliedSci	Germany	Germany	0	1	1	FALSE	FALSE	5605.68333333333	102.1	6.8	11.3	78.1	2.96666666666667	0.3
487	English	foreign	41	0	34	0	4	11	11.68	1.2	4	3	37	4	1	2	3	2	22	female	noIssues	4	secondaryUni	uniAppliedSci	Spain	Netherlands	0	1	1	TRUE	FALSE	59.3333333333333	56.8666666666667	10.9333333333333	6.03333333333333	32.1833333333333	3.5	0.45555555555555555
489	English	foreign	30	0	44	2	3	11	7.48	2.6	3.4	4.6	38	3	2	1	4	1	32	female	noIssues	15	secondaryUni	university	Turkey	Germany	0	1	1	TRUE	FALSE	100.816666666667	95.5666666666667	15.5833333333333	5.75	67.2	3.28333333333333	0.3333333333333333
490	English	foreign	51	0	18	1	4	16	12.99	3.2	3.8	3.33333333333333	31	4	7	2	5	1	29	female	issues	13	NA	university	Germany	Germany	0	1	1	FALSE	FALSE	1665.93333333333	93.3333333333333	21.2833333333333	13.4833333333333	47.7833333333333	3.76666666666667	0.5666666666666667
491	English	foreign	31	0	40	0	3	16	7.96	3.2	3.8	4.33333333333333	33	5	4	2	4	1	29	male	issues	16	secondaryUni	university	Hungary	Hungary	0	1	0	FALSE	FALSE	209.25	86.2333333333333	20.65	16.3833333333333	34.4	7.33333333333333	0.34444444444444444
492	English	native	22	0	16	0	0	52	13.04	2.4	1.8	2.73333333333333	24	4	5	11	5	2	30	female	noIssues	15	secondaryUni	university	United Kingdom	United Kingdom	0	0	0	FALSE	FALSE	47.35	46.1833333333333	8.7	4.8	28.1833333333333	2.21666666666667	0.24444444444444444
493	German	foreign	19	0	16	0	1	54	8.11	1.6	3.4	4.33333333333333	33	3	7	1	5	1	42	female	noIssues	17	secondaryUni	university	NA	Germany	0	1	1	TRUE	FALSE	61.2666666666667	56.9333333333333	8.48333333333333	10.35	29.4	5.31666666666667	0.2111111111111111
494	German	native	41	0	11	1	0	37	15.38	2	4	4.8	41	1	2	0	5	1	30	female	noIssues	23	secondaryUni	university	Germany	Germany	0	1	1	TRUE	FALSE	48.1666666666667	45.6833333333333	7.5	3.7	29.3333333333333	2.5	0.45555555555555555
495	English	foreign	33	0	26	1	15	15	8.58	1	4	4.53333333333333	38	3	2	1	5	2	21	male	noIssues	NA	secondaryUni	nowhere	Bulgaria	Germany	1	1	1	TRUE	FALSE	97.8333333333333	86.5666666666667	32.2333333333333	7.85	36.9166666666667	3.86666666666667	0.36666666666666664
496	German	foreign	39	1	30	0	0	20	13.33	2.4	2.4	2.46666666666667	33	6	4	1	5	2	24	female	issues	17	secondaryUni	nowhere	Peru	Germany	0	1	1	TRUE	FALSE	66.4833333333333	63.9333333333333	10.633333333333301	8.03333333333333	35.1	4.81666666666667	0.4444444444444445
497	English	native	35	0	37	1	4	13	13.3	1.8	5	5	37	2	3	2	5	1	41	female	noIssues	20	secondaryUni	university	United States	Germany	0	1	1	FALSE	FALSE	57.8833333333333	54.8333333333333	12.7666666666667	6.08333333333333	30.1333333333333	3.4	0.3888888888888889
498	German	native	25	0	26	1	0	38	9.26	1	3	4.93333333333333	32	3	7	2	5	1	39	female	noIssues	16	secondaryUni	university	Germany	Germany	0	1	1	TRUE	FALSE	60.0333333333333	43.2	6.4	5.23333333333333	25.75	2.41666666666667	0.2777777777777778
499	German	native	21	0	38	5	14	12	7.91	1.4	3.6	4.2	35	5	1	3	5	2	25	female	noIssues	17	secondaryUni	university	Germany	Germany	0	1	1	TRUE	FALSE	71.75	65.45	23.75	5.78333333333333	29.9833333333333	2.76666666666667	0.23333333333333334
500	English	foreign	10	0	35	1	1	43	7	3.4	3.2	4.93333333333333	39	1	3	1	4	2	37	female	noIssues	5	secondaryUni	university	Argentina	Argentina	0	1	1	FALSE	FALSE	2983.55	52.85	6.9	5.51666666666667	33.4333333333333	2.9	0.11111111111111112
501	German	native	26	0	29	1	0	34	12.38	1	2.8	5.53333333333333	40	1	1	2	5	1	47	female	noIssues	13	secondaryNon	vocationalSchool	Germany	Germany	0	1	1	FALSE	TRUE	46.6833333333333	45.4666666666667	6.96666666666667	5.13333333333333	26.9166666666667	3.21666666666667	0.28888888888888886
503	English	foreign	29	0	44	1	1	15	9.43	1.4	4.8	3.66666666666667	34	4	2	4	4	2	28	female	noIssues	4	secondaryUni	university	Vietnam	United States	0	1	0	FALSE	FALSE	59.1666666666667	55.2333333333333	8.38333333333333	3.91666666666667	32.4333333333333	2.75	0.3222222222222222
505	German	native	34	0	14	2	4	36	13.79	3	3.2	2.6	41	2	0	1	4	1	24	female	issues	15	secondaryUni	nowhere	Germany	Germany	0	1	1	TRUE	FALSE	63.2833333333333	46.5333333333333	6.11666666666667	3.51666666666667	32.2	2.28333333333333	0.3777777777777778
506	German	native	13	0	9	0	0	68	13.33	2	3	3.73333333333333	33	4	5	2	5	1	43	male	issues	19	secondaryUni	university	Germany	Germany	0	1	1	TRUE	FALSE	52.7833333333333	51.2833333333333	3.18333333333333	5.63333333333333	33.3166666666667	6.56666666666667	0.14444444444444443
507	English	foreign	19	0	49	0	0	22	10	2.6	4	3.73333333333333	33	6	3	2	5	2	29	female	noIssues	NA	secondaryUni	uniAppliedSci	Hungary	Germany	0	1	0	TRUE	FALSE	67.3333333333333	59.15	11.0666666666667	6.41666666666667	29.85	5.25	0.2111111111111111
508	German	native	29	0	31	2	4	24	12.7	1.4	4	4.6	32	8	3	1	5	1	18	female	noIssues	12	secondaryUni	nowhere	Germany	Germany	1	1	1	TRUE	FALSE	86.0833333333333	74.5333333333333	22.5333333333333	10.95	31.7	4.05	0.3222222222222222
509	German	native	48	0	25	0	8	9	12.8	1.6	4	4.6	39	3	2	0	5	1	21	female	noIssues	15	secondaryUni	university	Germany	Germany	1	1	1	TRUE	FALSE	110.283333333333	105.383333333333	50.2833333333333	10.9833333333333	33.5666666666667	4.23333333333333	0.5333333333333333
510	German	native	28	0	30	0	0	32	18.28	1.8	2	4.33333333333333	33	6	4	1	5	1	31	female	issues	23	secondaryUni	university	Germany	Germany	0	0	1	FALSE	FALSE	64.3833333333333	60.9333333333333	12.5333333333333	8.28333333333333	29.5	4.61666666666667	0.3111111111111111
511	German	foreign	33	0	18	3	2	34	14.88	3.2	3.6	2.06666666666667	30	10	4	0	1	2	40	female	noIssues	NA	secondaryUni	university	Russia	Russia	0	1	1	FALSE	FALSE	117.2	112.95	47.7	17.4833333333333	36.5166666666667	4.3	0.36666666666666664
512	German	native	25	0	29	0	7	29	11.76	1	3.6	4.33333333333333	34	6	1	3	5	1	30	NA	noIssues	15	secondaryColl	university	Germany	Germany	1	1	1	FALSE	FALSE	1401.85	63.6	11.2666666666667	9.35	33.6	3.91666666666667	0.2777777777777778
514	English	foreign	30	0	24	1	1	34	12.21	1.6	3.6	5.06666666666667	28	8	6	2	5	1	35	female	noIssues	16	secondaryUni	university	Italy	Italy	0	1	1	FALSE	FALSE	58.0333333333333	55.1666666666667	11.85	6.55	28.9833333333333	3.15	0.3333333333333333
515	German	native	24	0	17	0	0	49	9.57	2.4	3.8	4.46666666666667	34	4	4	2	5	1	33	male	noIssues	8	secondaryUni	university	Germany	Germany	0	1	1	FALSE	TRUE	52.8333333333333	45.95	5.56666666666667	4.43333333333333	28.5166666666667	2.81666666666667	0.26666666666666666
517	German	native	12	1	32	0	5	40	4.31	3.6	2.8	3	35	3	3	3	4	2	26	male	issues	12	secondaryUni	university	Germany	Germany	0	1	1	TRUE	FALSE	131.183333333333	116.85	62.0333333333333	9.06666666666667	37.8	2.93333333333333	0.14444444444444443
519	English	native	32	0	27	1	4	26	8.09	2.6	2.6	3.4	41	1	2	0	4	1	37	female	issues	6	secondaryUni	university	United States	NA	0	1	1	TRUE	FALSE	107.583333333333	104.316666666667	43.1666666666667	12	32.5333333333333	3.55	0.3555555555555555
520	German	native	25	0	19	0	0	46	13.25	2	4.2	5	35	6	3	0	5	1	35	male	issues	3	secondaryUni	vocationalSchool	Germany	Germany	0	1	0	FALSE	FALSE	44.8333333333333	43.2833333333333	4.11666666666667	5.56666666666667	27.8	2.3	0.2777777777777778
521	English	foreign	21	0	23	0	0	46	10	1.4	3.6	4.13333333333333	39	1	3	1	4	1	29	male	noIssues	NA	secondaryUni	university	Germany	United States	0	1	1	TRUE	FALSE	756.7	58.55	6	12.9	28.15	2.98333333333333	0.23333333333333334
523	German	native	30	0	12	0	0	48	13.68	1.6	2.8	3.6	37	2	2	3	5	1	44	female	noIssues	20	secondaryUni	university	Germany	Germany	0	1	1	TRUE	FALSE	74	68.05	12.85	12.0333333333333	31.75	5.1	0.3333333333333333
524	German	native	38	1	22	1	1	27	13.18	2.2	2.8	3.86666666666667	37	4	1	2	5	1	27	male	noIssues	14	secondaryUni	uniAppliedSci	Germany	Germany	1	1	1	FALSE	TRUE	56.2333333333333	53.1833333333333	4.81666666666667	5.63333333333333	35.0833333333333	2.85	0.43333333333333335
525	German	native	44	0	23	1	2	20	16.05	2.8	4.4	2.93333333333333	33	1	7	3	4	1	66	female	issues	13	secondaryUni	university	Germany	Germany	0	1	1	TRUE	FALSE	171.5	169.583333333333	8.8	6.05	148.333333333333	2.9	0.4888888888888889
526	German	native	40	0	31	1	5	13	11.21	1.4	3.6	3.93333333333333	35	4	4	1	5	1	18	female	noIssues	11	secondaryUni	nowhere	Germany	Germany	1	0	0	TRUE	FALSE	99.4	95.8	45.1	5.83333333333333	34.3666666666667	4.46666666666667	0.4444444444444445
527	English	native	28	0	23	0	0	39	10.71	2.2	3	4.06666666666667	36	2	5	1	3	1	56	male	noIssues	4	secondaryUni	university	Canada	Canada	0	1	0	TRUE	FALSE	144.916666666667	89.1666666666667	12.133333333333301	7.43333333333333	62.6666666666667	3.05	0.3111111111111111
528	German	native	45	0	21	0	0	24	12.98	1.4	4.4	3.13333333333333	38	1	2	3	5	1	30	female	noIssues	20	secondaryUni	university	Germany	Germany	0	1	1	TRUE	FALSE	38.6666666666667	37.4	7.1	2.5	24.1333333333333	1.56666666666667	0.5
529	German	native	35	0	20	0	3	32	13.91	1.8	2.8	3.26666666666667	33	6	4	1	4	1	18	female	noIssues	13	secondaryUni	NA	Germany	Germany	0	1	1	TRUE	FALSE	78.65	76.4666666666667	34.3333333333333	6.55	28.4166666666667	2.73333333333333	0.3888888888888889
530	German	native	34	0	22	0	1	33	11.59	2.6	3.2	3.8	32	5	3	4	4	1	31	female	issues	24	secondaryUni	university	Austria	Germany	0	1	1	FALSE	FALSE	43.7	42.5	7.43333333333333	3.31666666666667	26.1666666666667	2.05	0.3777777777777778
531	German	native	45	0	31	0	4	10	11	2.8	3	4.46666666666667	34	0	5	5	5	1	22	female	issues	17	secondaryUni	university	Germany	Germany	0	1	1	TRUE	FALSE	2622.68333333333	50.25	7.55	3.33333333333333	34.9	2.18333333333333	0.5
532	English	foreign	29	0	30	0	0	31	13.98	2.8	3	3.33333333333333	34	6	3	1	5	1	41	female	noIssues	10	secondaryUni	university	Germany	Germany	0	1	1	FALSE	FALSE	52.2	50.3666666666667	6.05	7.53333333333333	30.9166666666667	2.26666666666667	0.3222222222222222
534	German	native	32	1	31	2	5	19	9.8	1	2.8	4.06666666666667	37	2	4	1	5	1	31	female	noIssues	18	secondaryUni	uniAppliedSci	Germany	Germany	0	1	1	FALSE	FALSE	84.4333333333333	78.15	20.3166666666667	10.8	34.5	6.63333333333333	0.36666666666666664
537	English	native	25	0	32	0	1	32	9.02	2.6	3.2	3.66666666666667	37	3	3	1	5	2	25	female	noIssues	19	secondaryUni	university	Ukraine	Germany	0	1	1	TRUE	FALSE	55.2166666666667	52.7333333333333	6.35	7.38333333333333	30.3666666666667	3.53333333333333	0.2777777777777778
538	German	native	33	0	29	0	0	28	10.22	1.8	4.6	4.86666666666667	38	3	2	1	5	1	30	female	noIssues	23	secondaryUni	nowhere	Germany	Germany	0	1	1	TRUE	FALSE	79.0166666666667	75.9166666666667	12.45	4.41666666666667	53.3	2.06666666666667	0.36666666666666664
539	German	native	24	0	27	0	1	38	17.05	2.4	4	4.53333333333333	32	7	4	1	5	1	52	female	noIssues	16	secondaryUni	uniAppliedSci	Germany	Germany	0	1	0	FALSE	FALSE	39.3833333333333	37.8	6.66666666666667	4.01666666666667	23.3	2.21666666666667	0.26666666666666666
541	German	native	35	0	32	0	4	19	12.87	1.6	3.4	4.06666666666667	33	4	6	1	5	1	41	female	issues	20	secondaryNon	vocationalSchool	Germany	Germany	0	1	1	FALSE	FALSE	115.733333333333	112.066666666667	33.6	31.3833333333333	35.2333333333333	5.2	0.3888888888888889
542	English	foreign	32	0	22	0	8	28	15.23	1.6	3.6	3.86666666666667	32	7	1	4	5	1	19	female	noIssues	14	secondaryColl	dualSystem	Sweden	Germany	0	1	0	TRUE	FALSE	73.6833333333333	66.9666666666667	14.8666666666667	8.58333333333333	33.7166666666667	4.21666666666667	0.3555555555555555
544	German	native	27	0	29	1	1	32	12.3	1.8	3.2	3.73333333333333	34	6	2	2	5	1	51	female	issues	12	secondaryNon	vocationalSchool	Germany	Germany	0	1	1	FALSE	FALSE	90.3666666666667	75.45	10.5666666666667	8.15	45.4166666666667	2.7	0.3
545	German	foreign	25	0	32	1	3	29	9.72	1	3.8	3.93333333333333	30	3	6	5	5	2	32	female	issues	16	secondaryColl	vocationalCollege	Germany	Germany	1	1	1	TRUE	FALSE	119.4	111.416666666667	27.35	12.8	50.95	14.45	0.2777777777777778
546	German	native	39	0	18	0	0	33	14.85	2.2	3.8	4.4	38	4	2	0	5	1	21	female	noIssues	15	secondaryUni	nowhere	Germany	Germany	0	1	1	FALSE	FALSE	43.7833333333333	41.5666666666667	6.66666666666667	3.55	27.6666666666667	2	0.43333333333333335
548	English	foreign	23	2	21	0	0	44	11.71	3	3.4	2.6	37	3	3	1	3	1	23	male	noIssues	15	secondaryUni	nowhere	Kosovo	Kosovo	0	1	0	TRUE	FALSE	58.3833333333333	56.7833333333333	7.03333333333333	7.15	32.6166666666667	4.36666666666667	0.2777777777777778
550	German	native	44	0	31	0	2	13	16.35	2.8	2.4	3.4	38	2	3	1	5	1	30	female	noIssues	17	secondaryUni	university	Germany	Germany	0	1	0	FALSE	FALSE	176.1	114.883333333333	20.0166666666667	6.68333333333333	80.85	3.08333333333333	0.4888888888888889
551	German	native	32	0	32	0	0	26	10.22	1.2	3.6	3.26666666666667	39	2	1	2	5	1	23	female	issues	15	secondaryUni	nowhere	Germany	Germany	0	1	1	FALSE	FALSE	143.4	58.5	14.4333333333333	5.86666666666667	30.9666666666667	2.53333333333333	0.3555555555555555
553	German	foreign	22	0	28	0	0	40	11.82	2.2	3.4	3.73333333333333	33	2	5	4	5	1	29	female	noIssues	NA	secondaryUni	university	NA	Germany	0	1	1	FALSE	FALSE	66.3333333333333	60.65	13.0666666666667	9.15	31.2833333333333	3.41666666666667	0.24444444444444444
554	German	native	31	1	15	0	2	41	11.57	1.2	2.4	3.4	40	2	2	0	4	1	30	female	issues	NA	secondaryColl	university	Germany	Germany	0	1	0	FALSE	FALSE	56.4666666666667	53.85	11.1833333333333	5.21666666666667	30.2333333333333	3.6	0.3555555555555555
555	German	native	17	1	30	4	3	35	13.04	2.2	1.6	3.33333333333333	31	9	4	0	4	2	23	female	issues	11	secondaryNon	nowhere	Germany	Germany	0	1	1	TRUE	FALSE	45.6833333333333	43.55	7.15	4.7	26.4666666666667	2.18333333333333	0.2
556	German	native	28	0	16	3	0	43	12.04	2	2.4	2.6	29	7	5	3	5	1	35	female	issues	NA	secondaryUni	university	Germany	Germany	0	1	1	FALSE	TRUE	72.5666666666667	61.55	11.4333333333333	8.3	34.95	3.33333333333333	0.3111111111111111
557	English	foreign	20	0	34	0	4	32	7.63	2.4	3.4	3.4	11	16	7	10	3	3	29	male	noIssues	NA	secondaryUni	university	Iran	Poland	0	1	0	FALSE	TRUE	58.65	56.7666666666667	5.53333333333333	4.2	41.6666666666667	1.95	0.22222222222222224
558	German	native	17	1	37	0	4	31	11.36	1.8	2	3.86666666666667	41	0	1	2	5	1	29	female	noIssues	19	secondaryColl	uniAppliedSci	Germany	Germany	0	1	1	TRUE	FALSE	60.5833333333333	56.5	7.88333333333333	7.51666666666667	33.7666666666667	3.46666666666667	0.2
559	German	native	41	4	17	2	0	26	14.04	4.2	1.6	4.66666666666667	36	5	1	2	5	1	18	female	issues	12	secondaryUni	nowhere	Germany	Germany	1	0	0	TRUE	FALSE	55.8666666666667	53.1333333333333	7.76666666666667	4.56666666666667	34.7333333333333	3.15	0.5
560	German	foreign	27	0	36	0	2	25	14.29	2.8	3.4	5.06666666666667	40	1	2	1	5	1	39	female	noIssues	25	secondaryUni	university	Spain	Germany	0	1	0	FALSE	FALSE	75.8333333333333	72.6166666666667	18.8333333333333	7.08333333333333	36.8333333333333	6.01666666666667	0.3
561	German	native	28	0	19	1	0	42	13.19	1.2	3	4.13333333333333	37	3	3	1	5	1	18	female	noIssues	13	secondaryUni	nowhere	Germany	Germany	1	1	1	FALSE	FALSE	124	113.883333333333	7.85	33.5833333333333	61.0666666666667	3.38333333333333	0.3111111111111111
562	German	native	23	0	30	2	3	32	8.53	1.2	4	3.73333333333333	35	4	2	3	5	1	25	female	issues	16	secondaryUni	nowhere	Germany	Germany	0	1	1	TRUE	FALSE	46.7833333333333	44.3666666666667	9.98333333333333	3.46666666666667	25.9166666666667	2.9	0.2555555555555556
563	English	foreign	28	0	35	1	0	26	9.09	3.6	4.2	3.53333333333333	33	7	1	3	5	2	27	female	noIssues	22	secondaryUni	university	Italy	Germany	0	1	1	TRUE	FALSE	57.0166666666667	54.8	11.9	6.16666666666667	30.6333333333333	2.53333333333333	0.3111111111111111
564	German	native	37	0	24	0	0	29	15.69	1	4	4.06666666666667	38	2	3	1	5	1	27	female	noIssues	13	secondaryUni	university	Germany	Germany	1	1	1	FALSE	FALSE	72.9333333333333	71.3	11.9166666666667	9.35	39.0833333333333	3.48333333333333	0.41111111111111115
565	German	native	24	0	35	2	2	27	8.8	1	3.2	4.6	30	7	3	4	4	1	53	male	noIssues	13	secondaryUni	vocationalCollege	Germany	Germany	1	0	0	FALSE	FALSE	61.7166666666667	52.0166666666667	9.81666666666667	5.76666666666667	29.2	2.5	0.26666666666666666
566	English	native	22	0	23	1	0	44	11.21	2.4	3.6	4.66666666666667	38	3	2	1	5	1	19	male	issues	14	primary	dualSystem	United States	Germany	0	1	1	TRUE	FALSE	35.6	34.5666666666667	3.41666666666667	3.11666666666667	24.25	1.96666666666667	0.24444444444444444
567	German	native	28	0	22	0	0	40	14.56	1.2	3	3.66666666666667	35	5	3	1	5	1	58	male	noIssues	17	secondaryUni	uniAppliedSci	Germany	Germany	0	1	1	FALSE	FALSE	64.6666666666667	58.7833333333333	8.25	7.65	32.1666666666667	6.28333333333333	0.3111111111111111
568	German	native	35	0	19	1	1	34	13.04	2.8	4	4.6	28	6	9	1	4	2	41	female	issues	NA	secondaryUni	university	Germany	Germany	0	1	1	FALSE	FALSE	38.1666666666667	34.7333333333333	5.73333333333333	3.26666666666667	22.55	1.95	0.3888888888888889
569	English	foreign	29	4	32	1	5	19	14.29	3	2.2	4.2	30	3	8	3	4	1	35	female	noIssues	6	secondaryUni	uniAppliedSci	Iran	United States	0	1	0	TRUE	FALSE	120.683333333333	118.6	13.0666666666667	7.33333333333333	87.2166666666667	3.6	0.36666666666666664
570	English	foreign	29	0	38	1	15	7	9.02	2.6	2.2	3.73333333333333	33	3	7	1	4	3	NA	female	noIssues	NA	secondaryColl	university	Uzbekistan	Germany	0	1	1	TRUE	FALSE	122.733333333333	117.233333333333	43.1166666666667	15.4	41.5333333333333	4.55	0.3222222222222222
571	German	native	42	0	23	0	3	22	15.79	2.6	3.6	3.93333333333333	30	7	6	1	5	1	20	female	issues	13	secondaryUni	vocationalCollege	Germany	Germany	0	1	1	FALSE	FALSE	84.4333333333333	81.8666666666667	13.5666666666667	18.4833333333333	39.3	2.98333333333333	0.4666666666666667
572	German	native	27	0	31	0	6	26	14.06	1.6	4	4.8	35	2	6	1	5	2	24	female	noIssues	4	secondaryUni	nowhere	Germany	Germany	0	1	1	FALSE	FALSE	67.2833333333333	62.3	9.91666666666667	6.05	37.7833333333333	3.25	0.3
573	German	foreign	17	0	32	0	4	37	9.3	2.6	4	4	39	2	1	2	5	1	31	female	issues	19	secondaryUni	university	Italy	Italy	0	1	0	FALSE	FALSE	57.6333333333333	55.9666666666667	8.61666666666667	5.3	35.0666666666667	3.61666666666667	0.1888888888888889
574	German	native	29	0	34	1	2	24	10.44	1.2	2.8	4.06666666666667	35	4	4	1	4	1	41	male	noIssues	14	secondaryColl	vocationalSchool	Germany	Germany	0	1	1	FALSE	FALSE	109.483333333333	64.0666666666667	12.883333333333301	7.86666666666667	32.1833333333333	3.81666666666667	0.3222222222222222
576	English	native	26	0	16	0	4	44	9.73	1.4	3.4	5	40	1	2	1	5	1	26	male	noIssues	16	secondaryUni	university	United Kingdom	Germany	0	1	1	TRUE	FALSE	66.1833333333333	61.95	12.133333333333301	8.53333333333333	32.2833333333333	5	0.28888888888888886
578	German	native	28	0	15	0	0	47	10.47	2.6	3.6	3.6	23	8	9	4	3	1	32	male	NA	5	secondaryNon	vocationalCollege	Germany	Germany	1	0	1	TRUE	FALSE	93.4166666666667	88.5333333333333	9.03333333333333	5.86666666666667	55.6166666666667	2.36666666666667	0.3111111111111111
579	German	native	22	0	24	0	0	44	12.5	1.6	3.2	5.13333333333333	38	2	2	2	5	1	25	female	noIssues	5	secondaryUni	university	Germany	Germany	0	1	0	TRUE	FALSE	60.5833333333333	58.9833333333333	9.66666666666667	4.88333333333333	38.2666666666667	2.26666666666667	0.24444444444444444
580	English	native	27	0	32	1	8	22	10.13	2.6	4	3.93333333333333	32	6	3	3	5	1	27	female	issues	17	secondaryUni	university	Belgium	Spain	0	1	1	TRUE	FALSE	58.5	54.55	11.15	7.35	26.7833333333333	4.36666666666667	0.3
581	German	native	22	0	26	0	4	38	10.24	1.4	3.2	4.06666666666667	38	3	3	0	5	1	19	female	noIssues	13	secondaryUni	nowhere	Germany	Germany	0	1	1	TRUE	FALSE	1668	1649.16666666667	18.0166666666667	13.2666666666667	1607.3	2.71666666666667	0.24444444444444444
583	German	foreign	48	0	13	0	0	29	20.69	1.6	3.4	3.8	31	4	5	4	5	2	32	female	issues	23	secondaryUni	nowhere	Romania	Germany	1	1	1	TRUE	FALSE	1323.28333333333	1312.23333333333	166.733333333333	17.6666666666667	1108.2	5.15	0.5333333333333333
584	German	native	21	0	28	5	0	36	7.87	1.4	2.6	4.6	31	8	3	2	5	1	30	female	noIssues	5	secondaryUni	uniAppliedSci	Germany	Germany	0	1	1	TRUE	FALSE	74.9166666666667	71.0666666666667	20.4333333333333	11.4666666666667	30.3833333333333	3.41666666666667	0.23333333333333334
585	German	native	29	0	37	0	2	22	9.93	1.4	3.4	4	34	5	4	1	5	1	25	female	noIssues	NA	secondaryUni	university	Germany	Germany	0	1	1	TRUE	FALSE	78.8333333333333	76.0333333333333	15.65	8.31666666666667	43.5333333333333	3.06666666666667	0.3222222222222222
586	English	foreign	29	0	27	0	11	23	8.42	2.4	2.6	3.8	31	4	7	2	5	2	36	female	noIssues	6	secondaryUni	university	Turkey	Germany	0	1	1	FALSE	FALSE	114.016666666667	110.316666666667	50.6166666666667	10.0166666666667	38.4833333333333	4.5	0.3222222222222222
587	German	native	34	0	33	0	9	14	8.2	2.6	3.6	3.8	33	8	3	0	4	1	43	male	noIssues	NA	secondaryUni	nowhere	Germany	Germany	0	0	0	FALSE	FALSE	158.166666666667	145.616666666667	48	14.1666666666667	69.7833333333333	5.76666666666667	0.3777777777777778
588	German	native	32	0	33	0	6	19	11.76	1.8	3.8	3.66666666666667	36	4	2	2	5	1	24	female	issues	14	secondaryUni	nowhere	Germany	Germany	0	1	0	TRUE	FALSE	67.0666666666667	64.2833333333333	17.2166666666667	5.35	34.0166666666667	3.81666666666667	0.3555555555555555
589	German	native	11	0	22	0	3	54	5.94	2.4	4	3.93333333333333	41	1	2	0	4	1	NA	female	NA	NA	secondaryUni	NA	Germany	Germany	1	0	1	TRUE	FALSE	72.5666666666667	66.3833333333333	15.7666666666667	8.83333333333333	34.7	2.71666666666667	0.12222222222222222
590	German	native	37	0	19	1	1	32	15.84	2	2.6	4.46666666666667	41	3	0	0	4	1	20	female	noIssues	14	secondaryUni	nowhere	Germany	Germany	0	1	1	TRUE	FALSE	46.4833333333333	41.75	6.95	3.38333333333333	26.6666666666667	1.7	0.41111111111111115
592	English	native	28	0	24	1	3	34	10.53	2.4	4.4	4.33333333333333	30	3	7	4	4	1	34	female	noIssues	22	secondaryUni	university	Iran	Australia	0	1	1	FALSE	FALSE	70.0833333333333	67.95	11.95	8.63333333333333	35.9333333333333	5.71666666666667	0.3111111111111111
593	German	native	26	0	26	2	4	32	15.18	1	2.8	5.46666666666667	38	1	4	1	5	1	47	female	noIssues	15	secondaryNon	dualSystem	Germany	Germany	0	1	1	FALSE	TRUE	95.2166666666667	91.45	9.28333333333333	11.95	61.3833333333333	4.46666666666667	0.28888888888888886
594	German	foreign	24	1	29	0	0	36	11.93	2.2	3.4	3.93333333333333	35	3	4	2	3	1	56	female	noIssues	25	secondaryUni	university	Germany	Germany	0	1	1	FALSE	FALSE	2076.8	107.333333333333	33.9666666666667	14.45	43.7666666666667	3.96666666666667	0.2777777777777778
596	German	native	32	1	31	0	0	26	9.62	2.2	3.6	3.93333333333333	28	9	5	2	5	1	28	female	issues	18	secondaryUni	university	Germany	Germany	0	1	1	TRUE	FALSE	58.2	55.8333333333333	9.35	6.55	32.4	2.56666666666667	0.36666666666666664
597	German	native	39	0	16	0	9	26	12.72	2	2.8	3.06666666666667	40	2	2	0	5	2	42	female	issues	20	secondaryUni	university	Germany	Germany	0	1	1	TRUE	FALSE	94.75	93.8833333333333	33.4833333333333	4.85	45.7	3.08333333333333	0.43333333333333335
598	English	native	31	1	11	0	0	47	13.64	4	2.8	3.53333333333333	31	7	3	3	4	2	22	female	issues	16	secondaryUni	uniAppliedSci	Canada	Canada	0	1	0	TRUE	FALSE	67.7166666666667	64.95	15.2666666666667	6.76666666666667	34.15	4.9	0.3555555555555555
599	German	native	31	0	19	0	4	36	10.71	2.4	3.8	3.4	34	4	2	4	5	1	36	female	NA	NA	secondaryUni	uniAppliedSci	Germany	Germany	0	1	1	TRUE	FALSE	160.983333333333	69.35	24.3833333333333	7	32.0666666666667	2.81666666666667	0.34444444444444444
600	German	native	36	0	12	0	0	42	15.38	1.4	2	3	35	4	5	0	5	1	28	male	noIssues	22	secondaryUni	university	Switzerland	Switzerland	0	1	1	FALSE	FALSE	692.65	669.75	631.516666666667	3.98333333333333	28.2166666666667	3.28333333333333	0.4
601	English	foreign	31	0	23	0	1	35	15.13	3.6	3.2	3	35	5	2	2	4	2	29	NA	issues	12	secondaryNon	dualSystem	Argentina	Germany	0	1	1	TRUE	FALSE	67.5666666666667	64.0833333333333	13.3333333333333	8.6	33.0166666666667	4.16666666666667	0.34444444444444444
602	English	foreign	25	0	20	0	1	44	12.37	1.4	4.2	3.33333333333333	36	6	2	0	4	2	24	male	noIssues	18	secondaryUni	university	Hungary	Hungary	0	1	1	TRUE	FALSE	81.5166666666667	59.45	9.53333333333333	9.41666666666667	32.3666666666667	3.13333333333333	0.2777777777777778
603	German	native	17	0	31	0	0	42	4.92	1.6	4	4.33333333333333	29	5	9	1	4	1	71	male	noIssues	10	secondaryUni	university	Germany	Germany	0	1	1	TRUE	FALSE	68.9333333333333	63.95	10.3	10.85	32.5166666666667	4.18333333333333	0.1888888888888889
604	German	native	37	0	10	0	0	43	19.48	1	2.8	4.66666666666667	36	3	2	3	5	1	27	female	noIssues	20	secondaryUni	university	Germany	Germany	0	1	1	FALSE	FALSE	64.6666666666667	55.7333333333333	7.96666666666667	6.25	32.2333333333333	3.53333333333333	0.41111111111111115
605	German	native	35	0	34	1	4	16	8.43	1.4	2.6	4	33	6	5	0	4	1	53	female	noIssues	16	secondaryUni	vocationalSchool	Germany	Germany	0	1	0	FALSE	FALSE	157.533333333333	152.6	18.4166666666667	38.8	83.1833333333333	5.11666666666667	0.3888888888888889
606	English	native	44	1	18	0	1	26	15.27	2.6	4.2	3.93333333333333	31	8	3	2	5	1	35	female	issues	20	secondaryUni	university	Germany	Germany	0	1	1	TRUE	FALSE	61.6333333333333	58.1333333333333	10.2666666666667	10.3666666666667	29.05	4.36666666666667	0.5
608	English	foreign	37	0	32	2	5	14	9.4	2	3.8	4.33333333333333	39	4	0	1	5	2	21	male	noIssues	10	secondaryUni	dualSystem	Colombia	Germany	0	1	1	TRUE	FALSE	57.8166666666667	55.2166666666667	12.6666666666667	6.36666666666667	27.4666666666667	3.7	0.41111111111111115
609	English	foreign	25	0	35	0	6	24	8.48	3.4	4.6	2.8	30	8	4	2	3	4	55	male	issues	17	secondaryUni	university	Iran	Germany	0	1	1	FALSE	TRUE	87.3666666666667	83.65	16.8666666666667	13.3166666666667	39.6333333333333	5.9	0.2777777777777778
610	English	foreign	38	2	29	1	5	15	12.72	3.6	4.2	3.8	29	5	6	4	4	1	33	male	issues	17	secondaryUni	university	Bangladesh	Germany	0	1	1	TRUE	FALSE	97.5833333333333	89.3166666666667	23.1166666666667	12.0666666666667	44.8666666666667	4.71666666666667	0.4444444444444445
611	English	foreign	32	0	21	0	1	36	12.07	3.2	2.6	4.26666666666667	36	1	5	2	5	2	NA	male	issues	12	secondaryUni	uniAppliedSci	Vietnam	Germany	0	1	1	TRUE	FALSE	69	65.35	20.6333333333333	6.93333333333333	29.55	3.51666666666667	0.3555555555555555
613	English	native	46	1	35	0	8	0	18.78	3.4	3.4	4.06666666666667	35	3	4	2	4	2	19	female	noIssues	14	secondaryUni	university	Indonesia	Indonesia	0	1	0	TRUE	FALSE	78.9833333333333	76.7666666666667	8.9	5.4	54.3166666666667	4.13333333333333	0.5222222222222223
614	English	foreign	44	0	29	0	1	16	11.56	2	2	3.2	38	5	1	0	5	1	32	male	noIssues	20	secondaryUni	university	NA	Germany	0	1	1	TRUE	FALSE	75.1333333333333	67.5	12.9666666666667	9.41666666666667	35.0166666666667	3.88333333333333	0.4888888888888889
615	German	native	23	0	31	0	0	36	12.09	1.4	2.8	3.06666666666667	32	3	4	5	5	1	36	female	noIssues	21	secondaryUni	university	Germany	Germany	0	1	1	FALSE	TRUE	1358.41666666667	1357.05	3.7	4.03333333333333	1344.61666666667	2.41666666666667	0.2555555555555556
616	German	native	34	0	32	0	0	24	9.72	1.6	3.4	5.26666666666667	40	3	1	0	5	1	23	female	noIssues	17	secondaryUni	university	Germany	Germany	0	1	1	TRUE	FALSE	61.3666666666667	54.4333333333333	13.5833333333333	5.83333333333333	28.7666666666667	2.48333333333333	0.3777777777777778
617	German	foreign	28	0	24	0	1	37	14.61	2	2.2	3.73333333333333	38	2	3	1	5	1	26	female	issues	18	secondaryUni	university	Russia	Germany	0	1	1	FALSE	FALSE	84.1333333333333	72.9	18.5833333333333	7.76666666666667	38.3833333333333	3.45	0.3111111111111111
618	German	native	23	0	48	1	1	17	14.11	1.4	3.6	4.33333333333333	30	8	6	0	5	1	62	female	noIssues	13	secondaryColl	uniAppliedSci	Germany	Germany	0	1	0	FALSE	FALSE	71.6166666666667	65.45	15.95	9.71666666666667	31.6166666666667	3.68333333333333	0.2555555555555556
620	English	native	30	0	28	0	3	29	13.5	2	4.2	5	40	1	2	1	4	2	45	female	noIssues	NA	secondaryUni	university	United States	France	0	1	1	TRUE	FALSE	96.5333333333333	93.2333333333333	12.4333333333333	6.93333333333333	38.15	4.15	0.3333333333333333
621	English	foreign	24	0	20	2	3	41	9.23	2.8	3.8	2.73333333333333	39	4	1	0	5	2	43	female	issues	3	secondaryColl	vocationalCollege	Belgium	Belgium	0	1	0	FALSE	FALSE	115.7	85.8833333333333	10.8166666666667	12.6833333333333	49.7833333333333	5.43333333333333	0.26666666666666666
622	German	native	31	1	25	0	0	33	13.08	2.6	2.4	4.26666666666667	35	6	1	2	5	1	32	female	issues	14	secondaryColl	nowhere	Germany	Germany	0	1	1	FALSE	FALSE	80.0666666666667	75.3333333333333	12.4	8.75	46.0166666666667	3.88333333333333	0.3555555555555555
623	German	native	13	1	45	2	2	27	5.77	1.4	4.4	3.06666666666667	31	1	9	3	5	1	27	female	issues	14	secondaryColl	uniAppliedSci	Germany	Germany	0	1	1	TRUE	FALSE	70.9666666666667	58.9833333333333	8.11666666666667	9.73333333333333	32.2833333333333	4.26666666666667	0.15555555555555556
624	German	native	29	1	27	0	5	28	11.97	2.4	4.2	3.8	38	3	1	2	4	1	59	male	noIssues	24	secondaryUni	university	Germany	Germany	0	1	0	FALSE	FALSE	60.3333333333333	56.25	14.0666666666667	7.41666666666667	29.45	2.8	0.3333333333333333
625	German	native	35	0	33	1	0	21	12.78	1	4.2	4.73333333333333	35	8	1	0	5	1	24	male	noIssues	17	secondaryUni	dualSystem	Germany	Germany	0	1	1	TRUE	FALSE	81.65	79.1333333333333	11.2333333333333	7.28333333333333	34.3666666666667	18.15	0.3888888888888889
626	German	native	39	0	11	0	0	40	19.23	2.6	2.8	3.66666666666667	30	7	4	3	5	2	20	female	noIssues	12	secondaryUni	uniAppliedSci	Germany	Germany	0	0	1	TRUE	FALSE	48.5166666666667	46.85	6.28333333333333	3.48333333333333	32.7833333333333	2.46666666666667	0.43333333333333335
627	English	foreign	20	0	30	0	3	37	8.8	2	4	3.73333333333333	39	3	2	0	5	1	25	female	noIssues	17	secondaryUni	university	Hungary	Hungary	0	1	1	FALSE	FALSE	2372.3	2369.35	15.1166666666667	7.78333333333333	2337.73333333333	4.03333333333333	0.22222222222222224
628	English	foreign	22	0	39	2	2	25	15.53	1.2	3.6	3.26666666666667	31	5	7	1	5	2	43	female	noIssues	4	secondaryUni	university	Belgium	Belgium	0	0	0	FALSE	FALSE	54.3833333333333	51.1333333333333	6.75	7.55	29.3	3.43333333333333	0.24444444444444444
629	English	native	35	0	18	0	3	34	14.07	2	4	4	26	2	11	5	4	2	31	female	noIssues	20	secondaryColl	university	India	Germany	0	1	0	TRUE	FALSE	65.1666666666667	60.8833333333333	12.3	7.25	33.0333333333333	3.93333333333333	0.3888888888888889
630	German	native	21	0	24	0	1	44	8.51	1	3.8	4.33333333333333	37	1	4	2	5	1	29	female	noIssues	NA	secondaryUni	university	Germany	Germany	0	0	0	FALSE	FALSE	86.1666666666667	84.9	12.15	6.96666666666667	58.75	3.38333333333333	0.23333333333333334
631	German	native	23	0	30	3	5	29	9.76	1.4	2.6	3.33333333333333	32	2	5	5	5	1	23	female	noIssues	15	secondaryUni	dualSystem	Austria	Germany	0	0	0	TRUE	FALSE	54.0833333333333	49.3	6.7	5.85	29.4	3.45	0.2555555555555556
632	English	foreign	32	0	21	1	3	33	10.42	2.4	2.4	3.33333333333333	36	3	2	3	4	2	20	female	issues	14	secondaryUni	dualSystem	Hungary	Hungary	0	1	0	TRUE	FALSE	97.7333333333333	95.6666666666667	20.35	6.63333333333333	46.55	3.85	0.3555555555555555
633	German	native	30	0	24	1	7	28	15.6	1.2	4	4.53333333333333	30	5	6	3	5	1	34	female	noIssues	11	secondaryNon	nowhere	Germany	Germany	0	1	1	FALSE	FALSE	61.5	59.7333333333333	12.2166666666667	6.4	34.6666666666667	2.53333333333333	0.3333333333333333
635	German	native	30	0	18	0	4	38	11.38	1.6	4	3.8	41	2	1	0	4	1	46	female	noIssues	18	secondaryUni	university	Germany	Germany	0	0	0	FALSE	FALSE	75.0166666666667	72.3166666666667	18	17.7833333333333	29.8666666666667	3.25	0.3333333333333333
636	German	native	26	0	38	0	10	16	10.81	2.2	4.6	4.06666666666667	38	3	3	0	5	2	27	female	noIssues	21	secondaryUni	university	Austria	Germany	0	1	1	TRUE	FALSE	40.2	36.9	5.98333333333333	3.28333333333333	23.6166666666667	1.85	0.28888888888888886
637	English	foreign	36	1	19	1	4	29	17.05	1.6	3.4	3.66666666666667	38	4	2	0	4	2	22	male	noIssues	15	secondaryUni	university	Hungary	Hungary	0	1	1	TRUE	FALSE	96.8333333333333	92.7	21.0833333333333	12.4166666666667	40.5666666666667	5.78333333333333	0.41111111111111115
638	German	native	32	0	26	0	2	30	11.9	3.4	3.8	4.26666666666667	40	2	1	1	5	1	28	female	NA	19	secondaryUni	university	Germany	NA	0	0	0	TRUE	FALSE	63.7666666666667	61.15	8.91666666666667	6.01666666666667	38.9333333333333	3.38333333333333	0.3555555555555555
640	German	native	34	0	23	1	2	30	12.5	1.2	2.6	4.66666666666667	37	5	1	1	5	1	72	male	noIssues	14	secondaryColl	vocationalSchool	Germany	Germany	0	1	0	FALSE	TRUE	62.1	59.0666666666667	9.58333333333333	7.98333333333333	32.95	5.1	0.3777777777777778
641	German	native	33	1	27	1	4	24	12.68	1.4	3	3.93333333333333	39	3	2	0	5	1	26	female	issues	16	secondaryUni	vocationalSchool	Germany	Germany	0	1	1	TRUE	FALSE	62.6333333333333	58.7166666666667	14.6833333333333	6.91666666666667	30.25	2.91666666666667	0.3777777777777778
642	English	foreign	26	0	34	1	0	29	11.81	1	4.2	4.86666666666667	33	5	3	3	4	2	23	female	noIssues	16	secondaryUni	dualSystem	Hungary	Hungary	0	0	0	FALSE	FALSE	96.6833333333333	84.3333333333333	28.6333333333333	10.883333333333301	35.3333333333333	5.68333333333333	0.28888888888888886
644	English	native	18	0	16	2	1	53	8.41	1.4	2.6	3.86666666666667	34	3	4	3	3	2	38	male	noIssues	18	secondaryUni	university	United Kingdom	United Kingdom	0	1	1	TRUE	FALSE	1710.88333333333	1708.21666666667	25.7666666666667	82.7666666666667	1594.1	2.86666666666667	0.2
645	English	native	50	0	17	0	1	22	17.16	4	2.8	3.6	32	5	1	6	5	1	45	male	issues	19	secondaryUni	university	Ireland	Germany	0	1	1	TRUE	FALSE	48.1333333333333	44.6666666666667	8.31666666666667	3.91666666666667	27.5833333333333	2.76666666666667	0.5555555555555556
646	German	native	26	0	21	2	0	41	9.91	1.4	3.2	4.46666666666667	39	3	1	1	5	1	27	female	noIssues	NA	NA	NA	Germany	Germany	0	0	0	TRUE	FALSE	696.95	46.2	7.65	4.76666666666667	27.6166666666667	1.28333333333333	0.28888888888888886
647	English	foreign	26	0	27	0	7	30	11.69	1.8	2.8	4.13333333333333	31	7	4	2	5	2	40	female	issues	20	secondaryUni	dualSystem	Belgium	Belgium	0	1	1	FALSE	FALSE	63.25	60.45	14.7666666666667	6.25	31.4666666666667	3.75	0.28888888888888886
649	German	native	34	0	33	0	1	22	13.18	2.6	3.4	4.13333333333333	34	4	3	3	5	1	21	male	issues	12	secondaryUni	nowhere	Germany	Germany	0	1	1	TRUE	FALSE	51.1	49.9666666666667	7.55	7.36666666666667	29.6	2.03333333333333	0.3777777777777778
650	German	native	21	0	25	3	3	38	9.71	1.8	3.8	4.4	39	1	3	1	5	1	24	female	noIssues	9	secondaryUni	university	Germany	Germany	1	1	1	TRUE	FALSE	118.3	38.6833333333333	4.13333333333333	3.71666666666667	26.1166666666667	2.38333333333333	0.23333333333333334
652	English	foreign	20	0	38	2	4	26	7.57	2	4.4	5.8	32	3	4	5	5	2	37	female	issues	20	secondaryUni	university	Iran	Canada	0	1	1	TRUE	FALSE	320.2	315.25	24.0166666666667	245.733333333333	37.8333333333333	3.35	0.22222222222222224
653	German	native	21	0	21	2	0	46	15.79	2	3.4	4.53333333333333	26	5	9	4	2	1	NA	NA	issues	22	secondaryUni	university	NA	NA	0	1	1	TRUE	FALSE	1182.86666666667	1180.9	3.36666666666667	1104.66666666667	60.2833333333333	3.55	0.23333333333333334
654	English	native	21	0	38	1	9	21	10.24	2.2	3.8	4.06666666666667	37	4	2	1	5	1	38	female	noIssues	18	secondaryUni	university	Australia	Australia	0	0	0	FALSE	FALSE	75.7	72.2666666666667	24.3333333333333	7.78333333333333	32.05	4.71666666666667	0.23333333333333334
656	German	native	20	1	24	0	0	45	8.47	1.8	3.4	4.26666666666667	38	2	2	2	5	2	31	female	noIssues	18	secondaryUni	university	Germany	Germany	0	1	1	FALSE	FALSE	8038.78333333333	79.9833333333333	26.7333333333333	15.6833333333333	29.3333333333333	3.8	0.23333333333333334
659	German	native	26	0	42	1	3	18	11.59	1.2	4	4	39	3	2	0	5	1	19	male	noIssues	12	secondaryUni	nowhere	Germany	Germany	0	1	1	TRUE	FALSE	62.4666666666667	58.8333333333333	12.0833333333333	7.13333333333333	33.1333333333333	2.61666666666667	0.28888888888888886
660	English	native	13	0	25	0	0	52	8.51	3.8	2.4	3.4	33	7	2	2	5	1	34	female	issues	4	secondaryUni	university	United States	United States	0	1	1	FALSE	TRUE	69.2333333333333	67.4833333333333	7.38333333333333	6.1	49.4	2.2	0.14444444444444443
661	English	foreign	26	0	30	0	1	33	8.73	1.2	1.8	4.06666666666667	36	4	1	3	5	1	26	male	noIssues	13	secondaryUni	vocationalSchool	Hungary	Hungary	0	0	1	TRUE	FALSE	72.2	63.1	13.8	8.46666666666667	31.7166666666667	4.2	0.28888888888888886
662	English	native	25	1	37	0	11	16	6.89	1.6	1.4	4.53333333333333	35	4	1	4	4	1	33	male	issues	19	secondaryUni	university	United States	United States	0	1	1	TRUE	FALSE	324.25	234.616666666667	12.8	35.25	176.966666666667	4.25	0.28888888888888886
663	German	native	42	0	20	1	1	26	19	2.6	2.4	3.8	34	7	1	2	5	1	18	female	noIssues	12	secondaryUni	nowhere	Germany	Germany	1	1	1	TRUE	FALSE	41.2833333333333	38.8666666666667	3.91666666666667	4.13333333333333	25.7	2.6	0.4666666666666667
664	German	native	32	0	31	0	2	25	14.66	1.6	4.6	4.26666666666667	30	6	3	5	4	1	27	female	NA	17	secondaryColl	vocationalCollege	Germany	Germany	1	1	1	TRUE	FALSE	85.4	81.25	19.0833333333333	11.35	37.75	6.6	0.3555555555555555
665	German	foreign	38	0	25	1	16	10	9.09	2	4	4.33333333333333	40	1	2	1	4	1	23	female	noIssues	4	secondaryUni	university	Hungary	Hungary	0	1	1	FALSE	FALSE	2794.96666666667	179.533333333333	50.45	32.9666666666667	44.9	6.61666666666667	0.4222222222222222
667	German	native	37	1	37	1	1	13	8.78	2.2	3.2	2.46666666666667	28	6	3	7	5	1	26	female	noIssues	12	secondaryNon	nowhere	Germany	Germany	0	1	1	TRUE	FALSE	69.7333333333333	66.1666666666667	24.6	4.28333333333333	31.7166666666667	2.26666666666667	0.4222222222222222
668	German	native	54	0	18	0	8	10	13.49	1.8	4.2	3.6	36	4	4	0	5	2	34	male	noIssues	14	secondaryUni	university	Germany	Germany	0	1	1	FALSE	FALSE	150.383333333333	141.316666666667	36	25.9833333333333	56.5666666666667	5	0.6
669	German	native	42	0	18	1	0	29	12.69	1.6	2	3.13333333333333	35	5	3	1	4	1	55	female	issues	17	secondaryUni	university	Germany	Germany	0	1	0	TRUE	FALSE	2032.03333333333	65.0333333333333	12.633333333333301	8.6	33.9	4.6	0.4666666666666667
670	German	native	27	0	22	0	0	41	12.77	1.6	3.2	4.86666666666667	40	0	3	1	5	1	58	male	noIssues	14	secondaryColl	vocationalCollege	Germany	Germany	0	1	1	TRUE	FALSE	71.85	66.75	13.7	6.55	37.35	5.2	0.3
671	German	foreign	42	0	11	0	0	37	15.24	1.4	2.4	4.4	28	3	5	8	5	1	29	female	issues	13	secondaryUni	uniAppliedSci	Germany	Germany	1	1	1	TRUE	FALSE	55.4333333333333	53.7333333333333	8	7.83333333333333	32.5333333333333	3.06666666666667	0.4666666666666667
672	English	native	47	0	25	1	3	14	16.78	2	3.6	2.93333333333333	33	5	4	2	5	1	26	female	issues	15	secondaryUni	university	Australia	Germany	0	1	1	TRUE	FALSE	59.6333333333333	58.1666666666667	8.8	4.53333333333333	36.6333333333333	3.08333333333333	0.5222222222222223
674	German	native	32	0	30	0	3	25	10.06	1.8	3.6	5.06666666666667	39	0	5	0	5	1	61	female	noIssues	16	secondaryUni	university	Germany	Germany	0	1	0	FALSE	FALSE	151.183333333333	126.95	44.4	15.2833333333333	50.95	6.05	0.3555555555555555
675	English	foreign	30	1	28	1	0	30	12.84	2.2	4	5	35	4	5	0	5	1	40	male	noIssues	7	secondaryUni	university	United States	United States	0	1	1	TRUE	FALSE	73.3	65.7	10.4166666666667	8.63333333333333	32.3666666666667	6.81666666666667	0.34444444444444444
676	German	native	26	0	21	2	2	39	14.96	1	4.6	5.46666666666667	31	1	5	7	5	1	35	female	noIssues	16	secondaryUni	university	Germany	Germany	0	1	1	FALSE	TRUE	5709.35	65.4	14.85	8.76666666666667	33.25	4.48333333333333	0.28888888888888886
677	English	native	21	0	30	2	2	35	10.22	2	3.6	4	30	2	9	3	4	2	30	female	noIssues	5	secondaryUni	university	France	Germany	0	1	0	TRUE	FALSE	64.9	60.15	9.56666666666667	9.58333333333333	30.2333333333333	3.96666666666667	0.23333333333333334
679	German	native	30	1	38	0	0	21	12.67	1.8	4.6	4.46666666666667	31	4	5	4	5	1	18	female	noIssues	NA	secondaryUni	nowhere	Germany	Germany	0	1	1	TRUE	FALSE	49.4666666666667	46.0666666666667	8.28333333333333	3.85	29.55	2.2	0.34444444444444444
680	English	native	35	0	16	0	0	39	14.42	3.6	3.6	3.86666666666667	38	3	1	2	5	1	32	female	noIssues	23	secondaryUni	university	Canada	Germany	0	1	1	TRUE	FALSE	46.2333333333333	44.9333333333333	4.26666666666667	5.8	28.8666666666667	2.53333333333333	0.3888888888888889
681	English	native	34	0	24	0	5	27	9.52	3.4	3.4	3	35	6	2	1	5	2	34	female	issues	4	secondaryUni	university	United States	United States	0	1	1	TRUE	FALSE	65.05	60.4	13.4833333333333	7.46666666666667	31.9666666666667	3.45	0.3777777777777778
682	German	native	34	1	33	0	2	20	9.77	2	3.4	4.53333333333333	40	3	1	0	5	2	24	female	noIssues	3	secondaryUni	vocationalSchool	Germany	Germany	0	1	1	FALSE	FALSE	115.416666666667	109.483333333333	40.2833333333333	9.06666666666667	51.25	4.5	0.3888888888888889
683	English	foreign	39	0	34	0	5	12	11.52	3.2	3.6	3.46666666666667	32	6	4	2	5	2	18	female	noIssues	12	secondaryColl	dualSystem	Turkey	Turkey	0	1	0	FALSE	FALSE	110.8	108.116666666667	52.8333333333333	5.7	31.7333333333333	8.11666666666667	0.43333333333333335
684	German	native	30	0	24	0	4	32	11.85	1	4	5.8	33	3	5	3	4	1	46	female	noIssues	20	secondaryUni	vocationalSchool	Germany	Germany	0	1	1	TRUE	FALSE	74.35	68.9166666666667	15.7333333333333	10.0666666666667	35.7166666666667	3.26666666666667	0.3333333333333333
685	German	native	20	0	31	0	0	39	10.57	1	3.4	3.66666666666667	38	4	0	2	5	2	62	female	issues	NA	secondaryNon	university	Germany	Germany	0	0	1	TRUE	FALSE	64.3833333333333	56.8166666666667	9.36666666666667	6.75	31.4	5.51666666666667	0.22222222222222224
686	German	native	37	0	27	0	3	23	17.39	1.4	2.4	4.6	34	4	3	3	4	1	NA	female	noIssues	18	secondaryUni	university	Germany	Germany	0	1	1	FALSE	TRUE	1125.16666666667	1123.36666666667	8.43333333333333	6.5	1104.41666666667	2.45	0.41111111111111115
688	German	native	33	0	27	0	2	28	12.82	1.8	2.8	3.73333333333333	32	3	5	4	5	2	67	male	issues	12	secondaryColl	uniAppliedSci	Germany	Germany	0	1	1	FALSE	FALSE	74.0166666666667	69.55	11.2666666666667	10.8166666666667	36.0666666666667	6	0.36666666666666664
690	German	native	41	0	21	1	0	27	16.55	1.6	3.8	4.66666666666667	37	3	3	1	5	1	51	female	noIssues	19	secondaryUni	nowhere	Germany	Germany	0	1	1	FALSE	FALSE	242.116666666667	53	9.98333333333333	6.21666666666667	28.15	3.58333333333333	0.45555555555555555
691	German	native	31	0	25	0	0	34	13.21	1.6	3.4	4.86666666666667	35	5	1	3	5	1	31	female	noIssues	18	secondaryUni	university	Germany	Germany	0	1	1	FALSE	FALSE	1246.81666666667	1243.51666666667	8.8	7.8	1219.41666666667	2.78333333333333	0.34444444444444444
692	German	native	34	0	28	0	0	28	14.29	3	3.8	4.66666666666667	38	2	1	3	5	1	35	female	issues	16	secondaryUni	vocationalCollege	Germany	Germany	0	1	1	TRUE	FALSE	65.2833333333333	58.4666666666667	9.81666666666667	6.36666666666667	32.6166666666667	3.96666666666667	0.3777777777777778
693	German	native	37	1	20	0	1	31	16.67	2.4	4.2	4.4	31	7	5	1	5	1	36	male	noIssues	14	secondaryColl	vocationalSchool	Germany	Germany	0	1	1	TRUE	FALSE	45.9333333333333	44.4	6.63333333333333	4.2	28.6	2.43333333333333	0.4222222222222222
695	English	foreign	26	0	22	0	1	41	10.87	2	3	4.06666666666667	30	3	5	6	5	2	26	female	noIssues	19	secondaryUni	university	Turkey	Germany	0	1	1	TRUE	FALSE	80.2	70.7166666666667	12.9333333333333	8.13333333333333	39.9333333333333	2.05	0.28888888888888886
696	English	native	27	0	25	1	0	37	8.77	1.4	3.8	4.13333333333333	35	2	0	7	4	1	31	female	noIssues	4	secondaryNon	university	Canada	Canada	0	1	1	FALSE	FALSE	50.1333333333333	48.5166666666667	9.1	4.76666666666667	28.9666666666667	3.03333333333333	0.3
698	German	foreign	28	0	29	0	0	33	14.81	1.4	2.8	3.8	27	12	3	2	4	2	25	female	noIssues	15	secondaryUni	university	Estonia	Germany	0	1	1	TRUE	FALSE	68.0333333333333	65.5666666666667	13.65	7.71666666666667	37.0333333333333	3.4	0.3111111111111111
699	German	native	38	0	12	2	7	31	15.43	2	2.6	4	34	0	4	6	5	1	33	female	noIssues	16	secondaryColl	dualSystem	Germany	Germany	0	1	0	TRUE	FALSE	865.166666666667	860.55	175.95	10.633333333333301	662.016666666667	7.85	0.4222222222222222
700	German	foreign	33	0	21	0	7	29	14.29	1.4	3	4.33333333333333	34	6	0	4	5	1	19	female	noIssues	13	secondaryUni	nowhere	Bulgaria	Germany	1	1	1	FALSE	FALSE	100.466666666667	95.9166666666667	25.7833333333333	8.3	54.1166666666667	4.9	0.36666666666666664
701	German	native	34	0	29	0	1	26	13.59	2	3.8	5.2	35	3	2	4	5	1	57	female	noIssues	17	secondaryUni	university	Germany	Germany	0	1	0	TRUE	FALSE	76.1333333333333	71.2333333333333	20.7166666666667	6.86666666666667	35.6166666666667	3.81666666666667	0.3777777777777778
702	English	foreign	24	1	32	0	1	32	10.37	3.2	3.2	4.4	38	4	2	0	5	2	31	female	noIssues	23	secondaryUni	university	Turkey	Turkey	0	1	1	FALSE	FALSE	156.433333333333	152.566666666667	8.83333333333333	12.9666666666667	119.75	3.71666666666667	0.2777777777777778
