# Supplementary material for: Mindful self-focus–an interaction affecting Theory of Mind?
Source: PLoS One. 2023 Feb 2;18(2):e0279544. doi: 10.1371/journal.pone.0279544 (PMC9894420; doi:10.1371/journal.pone.0279544)
Supplement: S1 File — (ZIP) [file pone.0279544.s001.zip › Original Data and Metadata/Metadata/MindYourOwn_codebook.xlsx]

## Sheet: Sheet1
#	Variable	Scale	Measure and further explanation
1	ID	NA	identifier
2	language	German English	participation language
3	native	native non-native	particpation language nativity
4	SF_S	self-focused	SFSC item, rater coded
5	SF_Sn	very negative self-focused	SFSC item, rater coded
6	SF_E	other-focused	SFSC item, rater coded
7	SF_Ea	highly valenced other-focused	SFSC item, rater coded
8	SF_A	self- and other-focused	SFSC item, rater coded
9	SF_O	neither self- or other-focused	SFSC item, rater coded
10	SF_pron_I	percentage of first person pronouns in SFSC responses	based on LIWC2015 analysis
11	affNeg	1 to 5 Likert	IPANAS-SF
12	affPos	1 to 5 Likert	IPANAS-SF
13	mind	1 to 6 Likert	MAAS
14	MASCcor	response indicates appropriate level of ToM	DMASC-MC
15	MASChgh	response indicates overmentalizing	DMASC-MC
16	MASClow	response indicates undermentalizing ToM	DMASC-MC
17	MASCnon	no ToM	DMASC-MC
18	MASCctrl	x out of 5	DMASC-MC attention control items
19	MASClanguage	1 to 4 Likert	self-rated DMASC-MC language comprehension
20	age	number	age
21	gender	male female no answer	gender
22	psycho	issues no issues	reported one of the following psychological issues for the last three month: on medication, in theraphy, or psychological problems
23	eduYears	number	years of education
24	educatDegree	noDegree primary secondaryColl secondaryNon secondaryUni	highest educational degree got no degree got primary school degree got secondary school degree with college access got secondary school degree with no furhter access got secondary school degree with university access
25	vocatDegree	dualSystem nowhere uniAppliedSci university vocationalCollege vocationalSchool	institute of highest vocational degree got degree in a dual system (school and employer) got no further degree got degree at a university for applied siences got degree at a university got degree at a vocational college got degree at a vocational school
26	nationality	from country list	nationality
27	residency	from country list	current place of residency
28	VPmarks	T/F	request for study credits in psychology as compensation
29	evaluation	T/F	request for personality self-report evaluation as compensation
30	raffle	T/F	request for 50€-raffle participation as compensation
31	proComics	T/F	reported liking the web comics between tasks
32	conComics	T/F	reported not liking the web comics between tasks
33	studyDURfull	in min	study duration from accessing the survey to sending off the compensation request
34	studyDURcore	in min	study duration from starting the SFSC to submitting demographic information
35	SFSCdur	in min	duration for SFSC
36	TRAITdur	in min	duration for MAAS, I-PANAS-SF, and BFI-2
37	MASCdur	in min	duration for MASC
38	DEMOdur	in min	duration for demographic information
