# Supplementary material for: Mindful self-focus–an interaction affecting Theory of Mind?
Source: PLoS One. 2023 Feb 2;18(2):e0279544. doi: 10.1371/journal.pone.0279544 (PMC9894420; doi:10.1371/journal.pone.0279544)
Supplement: S2 File — (ZIP) [file pone.0279544.s002.zip]

Archive with 53 entries (44 files):
- mindful_selffocus_data&analysisscript/
- mindful_selffocus_data&analysisscript/.DS_Store
- __MACOSX/mindful_selffocus_data&analysisscript/._.DS_Store
- mindful_selffocus_data&analysisscript/Original Data and Metadata/
- __MACOSX/mindful_selffocus_data&analysisscript/._Original Data and Metadata
- mindful_selffocus_data&analysisscript/MindYourOwn.Rproj
- __MACOSX/mindful_selffocus_data&analysisscript/._MindYourOwn.Rproj
- mindful_selffocus_data&analysisscript/Processing and Analysis/
- __MACOSX/mindful_selffocus_data&analysisscript/._Processing and Analysis
- mindful_selffocus_data&analysisscript/READ ME.rtf
- __MACOSX/mindful_selffocus_data&analysisscript/._READ ME.rtf
- mindful_selffocus_data&analysisscript/Original Data and Metadata/Original Data/
- __MACOSX/mindful_selffocus_data&analysisscript/Original Data and Metadata/._Original Data
- mindful_selffocus_data&analysisscript/Original Data and Metadata/Metadata/
- __MACOSX/mindful_selffocus_data&analysisscript/Original Data and Metadata/._Metadata
- mindful_selffocus_data&analysisscript/Processing and Analysis/.DS_Store
- __MACOSX/mindful_selffocus_data&analysisscript/Processing and Analysis/._.DS_Store
- mindful_selffocus_data&analysisscript/Processing and Analysis/Analysis Data/
- __MACOSX/mindful_selffocus_data&analysisscript/Processing and Analysis/._Analysis Data
- mindful_selffocus_data&analysisscript/Processing and Analysis/Command Files/
- __MACOSX/mindful_selffocus_data&analysisscript/Processing and Analysis/._Command Files
- mindful_selffocus_data&analysisscript/Original Data and Metadata/Original Data/MindYourOwn_data.csv
- __MACOSX/mindful_selffocus_data&analysisscript/Original Data and Metadata/Original Data/._MindYourOwn_data.csv
- mindful_selffocus_data&analysisscript/Original Data and Metadata/Metadata/MindYourOwn_codebook.xlsx
- __MACOSX/mindful_selffocus_data&analysisscript/Original Data and Metadata/Metadata/._MindYourOwn_codebook.xlsx
- mindful_selffocus_data&analysisscript/Processing and Analysis/Analysis Data/Manuscript Figures and Tables/
- __MACOSX/mindful_selffocus_data&analysisscript/Processing and Analysis/Analysis Data/._Manuscript Figures and Tables
- mindful_selffocus_data&analysisscript/Processing and Analysis/Analysis Data/.DS_Store
- __MACOSX/mindful_selffocus_data&analysisscript/Processing and Analysis/Analysis Data/._.DS_Store
- mindful_selffocus_data&analysisscript/Processing and Analysis/Analysis Data/interactionCoefficient.png
- __MACOSX/mindful_selffocus_data&analysisscript/Processing and Analysis/Analysis Data/._interactionCoefficient.png
- mindful_selffocus_data&analysisscript/Processing and Analysis/Command Files/.Rhistory
- __MACOSX/mindful_selffocus_data&analysisscript/Processing and Analysis/Command Files/._.Rhistory
- mindful_selffocus_data&analysisscript/Processing and Analysis/Command Files/.DS_Store
- __MACOSX/mindful_selffocus_data&analysisscript/Processing and Analysis/Command Files/._.DS_Store
- mindful_selffocus_data&analysisscript/Processing and Analysis/Command Files/MindYourOwn_analysis_revision_Jul22_studyDURcore.Rmd
- __MACOSX/mindful_selffocus_data&analysisscript/Processing and Analysis/Command Files/._MindYourOwn_analysis_revision_Jul22_studyDURcore.Rmd
- mindful_selffocus_data&analysisscript/Processing and Analysis/Command Files/MindYourOwn_analysis_revision_Jul22.Rmd
- __MACOSX/mindful_selffocus_data&analysisscript/Processing and Analysis/Command Files/._MindYourOwn_analysis_revision_Jul22.Rmd
- mindful_selffocus_data&analysisscript/Processing and Analysis/Command Files/MindYourOwn_analysis_revision_Aug22.Rmd
- __MACOSX/mindful_selffocus_data&analysisscript/Processing and Analysis/Command Files/._MindYourOwn_analysis_revision_Aug22.Rmd
- mindful_selffocus_data&analysisscript/Processing and Analysis/Command Files/MindYourOwn_analysis_original.Rmd
- __MACOSX/mindful_selffocus_data&analysisscript/Processing and Analysis/Command Files/._MindYourOwn_analysis_original.Rmd
- mindful_selffocus_data&analysisscript/Processing and Analysis/Analysis Data/Manuscript Figures and Tables/fig2_interactionEffectSD.tiff
- __MACOSX/mindful_selffocus_data&analysisscript/Processing and Analysis/Analysis Data/Manuscript Figures and Tables/._fig2_interactionEffectSD.tiff
- mindful_selffocus_data&analysisscript/Processing and Analysis/Analysis Data/Manuscript Figures and Tables/resources/
- __MACOSX/mindful_selffocus_data&analysisscript/Processing and Analysis/Analysis Data/Manuscript Figures and Tables/._resources
- mindful_selffocus_data&analysisscript/Processing and Analysis/Analysis Data/Manuscript Figures and Tables/Mind Self Table.xlsx
- __MACOSX/mindful_selffocus_data&analysisscript/Processing and Analysis/Analysis Data/Manuscript Figures and Tables/._Mind Self Table.xlsx
- mindful_selffocus_data&analysisscript/Processing and Analysis/Analysis Data/Manuscript Figures and Tables/fig1_interactionCoefficientSD.tiff
- __MACOSX/mindful_selffocus_data&analysisscript/Processing and Analysis/Analysis Data/Manuscript Figures and Tables/._fig1_interactionCoefficientSD.tiff
- mindful_selffocus_data&analysisscript/Processing and Analysis/Analysis Data/Manuscript Figures and Tables/resources/.Rhistory
- __MACOSX/mindful_selffocus_data&analysisscript/Processing and Analysis/Analysis Data/Manuscript Figures and Tables/resources/._.Rhistory
