# Supplementary material for: Mindful self-focus–an interaction affecting Theory of Mind?
Source: PLoS One. 2023 Feb 2;18(2):e0279544. doi: 10.1371/journal.pone.0279544 (PMC9894420; doi:10.1371/journal.pone.0279544)
Supplement: S2 File — (ZIP) [file pone.0279544.s002.zip › mindful_selffocus_data&analysisscript/Processing and Analysis/Command Files/MindYourOwn_analysis_revision_Jul22.Rmd]

---
title: "MindYourOwn_analysis"
author: "Richard Wundrack"
date: "13/08/2020"
output:
  html_document:
    code_folding: show
    number_sections: yes
    toc: yes
    toc_float: yes
---

################################################################################
NOTE 1: Before you running this script, please open
        the "MindYourOwn.Rproj" file 
        for the 'here' package to work its magic.

NOTE 2: This analysis script does not include the scale reliability estimates
        (lambda, alpha, Fleiss' kappa) provided in the manuscript because it is
        based on the pseudonymized and aggregated dataset. If you would like to
        access the item-level data, please contact the first author.
################################################################################

# prepare analysis

## clean work space
```{r echo=T, results='hide'}
if(!is.null(dev.list())) dev.off() # clear plots
rm(list = ls())                    # clear works pace
gc()                               # clear memory
cat("\f")                          # clear console
```

## load packages
```{r echo=T, results="hide", warning=FALSE, error=FALSE, message=FALSE}
# install packages
# install.packages(c("here", "tidyverse", "psych", "mice", "sjmisc",
#                    "wec", "TOSTER", "misty", "clickR", "car",
#                    "sensemakr", "MASS", "broom", "lmtest",
#                    "performance", "interplot", "interactions"))

# load packages
library(here)        # always locate the files relative to your project root
# cf. http://jenrichmond.rbind.io/post/how-to-use-the-here-package/
library(tidyverse)   # a collection of R packages designed for data science
library(psych)       # a general purpose toolbox for psychology
library(mice)        # used for imputation
library(sjmisc)      # used for merging imputation to original dataset
library(wec)         # used for weighted effect coding
library(TOSTER)      # used for equivalence testing
library(misty)       # used for Cramer's V matrix
library(clickR)      # used for bootstraping CI's of robust regression models
library(car)         # used for model diagnostics (VIF)
library(sensemakr)   # used for partial f2 computation
library(MASS)        # used for robust regression
library(broom)       # used for model diagnostics overview
library(lmtest)      # used for model diagnostics
library(performance) # used for checking outliers
library(interplot)   # used for interaction plotting
library(interactions)# used for interaction plotting
```

## import data
```{r}
# load data
df_raw <- read.csv(
    here("Original Data and Metadata",
         "Original Data",
         "MindYourOwn_data.csv"),
    na.strings = c("NA","Na","na","N/A","n/a",""))

# turn character variables into factors
df_raw %>% mutate(across(where(is.character), as.factor)) -> df_raw

# get an overview over the raw dataset
str(df_raw)
describe(df_raw)
View(df_raw)

# subset for attentive subjects 
# (passed at lest 4 out of 5 attention checks)
table(df_raw$MASCctrl)
df_raw <- df_raw[which(df_raw$MASCctrl >= 4),]
# turn attention check into dichotomous factor
df_raw$MASCctrl <- as.factor(df_raw$MASCctrl)
```

## create self-focus predictor variables
```{r}
# create self-focus variable as egocentric response ratio:
# i.e. S = self-focused response and Sn = very negative self-focused responses
# divided by 3 rater and 30 items
df_raw$self <- (df_raw$SF_S + df_raw$SF_Sn)/3/30 

# check distribution visually
hist(df_raw$self, breaks = 20)
boxplot(df_raw$self)
```

## impute missing data (simple imputation)
```{r}
# list of all variables included in the full model
full.list <- c( # categorical controls
               "language",
               "native",  
               "gender",  
               # continuous controls
               "age", 
               "eduYears", 
               "affNeg",     
               "MASCctrl",
               # continuous predictors
               "mind", 
               "self",  
               # continuous outcome
               "MASCcor")       

# missings of model relevant variables
## absolute
sort(round(unlist(lapply(df_raw[, full.list],
     function(x) sum(is.na(x)))),
     digit = 3), decreasing = T)
## relative
sort(round(unlist(lapply(df_raw[, full.list],
     function(x) sum(is.na(x))))/nrow(df_raw),
     digit = 3), decreasing = T)

# alternative visualization of missing data pattern via:
md.pattern(df_raw[, full.list], plot = T)

# simple imputation with mice
IMP <- mice(data = df_raw[, full.list], 
            maxit = 1, printFlag =  F, seed = 3)

# merge imputed and original dataset
df_imp <- merge_imputations(dat = df_raw[, full.list], 
                            imp = IMP, ori = df_raw)

# overview of imputated data
View(df_imp[which(is.na(df_imp$eduYears) | is.na(df_imp$gender) |
                  is.na(df_imp$age) | is.na(df_imp$native)),
            c("eduYears", "eduYears_imp",
              "gender", "gender_imp",
              "age", "age_imp",
              "native", "native_imp")])
```
## standardize continuous variables
```{r}
# list of continuous variables
continuous.list <- c("MASCcor", 
                     "self",
                     "mind",
                     "affNeg",
                     "age_imp",
                     "eduYears_imp")

# z-standardization for loop
for(i in names(df_imp[, continuous.list])) {
  df_imp[[paste(i, 'z', sep="_")]] <- scale(df_imp[i], center = T, scale = T)
}
```

## set contrast for categorical variables
```{r}
# set weighted effect contrasts to account for imbalanced distributions
df_imp$MASCctrl <- relevel(df_imp$MASCctrl, ref = "5")
contrasts(df_imp$MASCctrl) <- contr.wec(df_imp$MASCctrl, "5")

df_imp$gender_imp <- relevel(df_imp$gender_imp, ref = "female")
contrasts(df_imp$gender_imp) <- contr.wec(df_imp$gender_imp, "female")

df_imp$language <- relevel(df_imp$language, ref = "German")
contrasts(df_imp$language) <- contr.wec(df_imp$language, "German")

df_imp$native_imp <- relevel(df_imp$native_imp, ref = "native")
contrasts(df_imp$native) <- contr.wec(df_imp$native, "native")
```

# analyze data

## get descriptive statistics

### for continuous variables
```{r}
## total sample
continuous.list2 <- c("MASCcor",
                      "age_imp",
                      "eduYears_imp",
                      "affNeg",
                      "mind",
                      "self")

describe(df_imp[, continuous.list2])

## German subsample
describe(df_imp[which(df_imp$language == "German"), continuous.list2])

## English subsample
describe(df_imp[which(df_imp$language == "English"), continuous.list2])

## function to run equivalence tests for two independent groups
## i.e. the German and English subsample with equivalence bounds 
## defined by variable specific (post hoc)  sensitivity power analysis
## against means, SDs, and the smaller English subsample size
cmprSmpls <- function(x) {
  # create necessary means, standard deviations and sample sizes
  M1 <- mean(x[which(df_imp$language == "German")])
  SD1 <- sd(x[which(df_imp$language == "German")])
  N1 <- length(x[which(df_imp$language == "German")])
  M2 <- mean(x[which(df_imp$language == "English")])
  SD2 <- sd(x[which(df_imp$language == "English")])
  N2 <- length(x[which(df_imp$language == "English")])
  # pooled standardeviation
  sdPool <- sqrt((((N1-1)*(SD1^2))+((N2-1)*(SD2^2)))/(N1+N2-2))
  # (post hoc) sensitivity power analysis
  pTtrN2 <- as.list(powerTOSTtwo.raw(
    alpha = .05, statistical_power = .95, N = N2, sdpooled = sdPool))
  # equivalence test 
  TOSTtwo.raw(m1 = M1, sd1 = SD1, n1 = N1, m2 = M2, sd2 = SD2, n2 = N2,
            low_eqbound = pTtrN2[[1]], high_eqbound = pTtrN2[[2]], 
            alpha = .05, var.equal = F)}

## equivalence tests for English and German subsample 
## for each continuous variable
lapply(df_imp[, continuous.list2], cmprSmpls)
# MASCcor       ToM performance     equivalent
# age           age                 equivalent
# eduYears_imp  years of education  equivalence
# affNeg        negative affect     not equivalent
# mind          mindfulness         equivalent
# self          self-focus          trending equivalence
```

### for categorical variables
```{r}
# descriptive statistics categorical variables
categorical.list <- c("native_imp",
                      "gender_imp",
                      "MASCctrl")

## total sample
lapply(df_imp[, categorical.list], table)

## German subsample
lapply(df_imp[which(df_imp$language == "German"), categorical.list], table)

## English subsample
lapply(df_imp[which(df_imp$language == "English"), categorical.list], table)

## function to run equivalence tests for two proportions
## i.e. within the German and English subsample
## with equivalence bounds defined by (post hoc) sensitivity power analysis
## against the given proportions and the smaller English subsample size
cmprPropsTEST <- function(x) {
  # create necessary sample sizes and proportions
  N1 <- length(x[which(df_imp$language == "German")])
  N2 <- length(x[which(df_imp$language == "English")])
  
  P1 <- length(which(x[which(df_imp$language == "German")] == x[1]))/
    length(x[which(df_imp$language == "German")])
  
  P2 <- length(which(x[which(df_imp$language == "English")] == x[1]))/
    length(df_imp$native[which(df_imp$language == "English")])
  # (post hoc) sensitivity power analysis
  pTtp <- as.list(powerTOSTtwo.prop(alpha = .05, statistical_power = .95,
                  prop1 = P1, prop2 = P2, N = N2))
  # equivalence test for two proportions
  TOSTtwo.prop(prop1 = P1, prop2 = P2, n1 = N1, n2 = N2,
               low_eqbound = pTtp[[1]], high_eqbound = pTtp[[2]], alpha = .05)}

## equivalence tests for English and German subsample 
## for each continuous variable
lapply(df_imp[, categorical.list], cmprPropsTEST)
# MASCctrl  attention check                   trending equivalence
# nativity  participation language nativity   not equivalent
# gender    gender                            equivalent
```
## correlations between variables

### create correlation matrixes
```{r}
# descriptive statistics categorical variables
categorical.list_l <- c(
                      "language",
                      "native_imp",
                      "gender_imp",
                      "MASCctrl")

# correlation matrix for categorical-categorical variable pairs using the 
# bias corrected Cramer's V
cramers.v(df_imp[, categorical.list_l], correct = T, tri = "both", 2)
# correlation matrix for continuous-continuous variable pairs using the 
# Pearson correlation
round(cor(df_imp[, continuous.list2], method = "pearson"), 2)

# correlation matrix for continuous-categorical variable pairs using the 
# biserial correlation (some form of continuum is inferred for the dichotomous variable)
round(biserial(df_imp[, continuous.list2], df_imp[, categorical.list_l]), 2)
```

## run moderation analyses

### run OLS models
```{r}
# intercept model
mod_icpt <- lm(MASCcor_z ~ 1, data = df_imp)

# model incl. control variables
mod_ctrl <- update(mod_icpt, .~. + 
                   # continuous control variables
                   age_imp_z + 
                   eduYears_imp_z +
                   affNeg_z + 
                   # categorical control variables
                   gender_imp + 
                   language + 
                   native_imp +
                   MASCctrl)

# model incl. main effects
mod_main <- update(mod_ctrl, .~. + self_z + mind_z)

# model incl. interaction
mod_intr <- update(mod_main, .~. + self_z:mind_z)

# model w/o control variables
mod_pure <- lm(MASCcor_z ~ self_z*mind_z, data = df_imp)
```

### run MM-estimated robust models
```{r}
# intercept model
mod_icpt_r <- rlm(MASCcor_z ~ 1, data = df_imp, method = "MM")

# model incl. control variables
mod_ctrl_r <- update(mod_icpt_r, .~. + 
                   # continuous control variables
                   age_imp_z + 
                   eduYears_imp_z +
                   affNeg_z + 
                   # categorical control variables
                   gender_imp + 
                   language + 
                   native_imp +
                   MASCctrl)

# model incl. main effects
mod_main_r <- update(mod_ctrl_r, .~. + self_z + mind_z)

# model incl. interaction
mod_intr_r <- update(mod_main_r, .~. + self_z:mind_z)

# model w/o contorl variables
mod_pure_r <- rlm(MASCcor_z ~ self_z*mind_z, data = df_imp, method = "MM")
```

### create function for model infos and diagnostics
```{r}
# diagnostics for OLS models
getOLSinfo <- function(OLSmod) {
  x <- glance(OLSmod)
  cat(
    # model summary
    "(F(", x$df[[1]], ";", x$df.residual[[1]], ") = ", 
    round(x$statistic[[1]],3),
    ", p-value = ", round(x$p.value[[1]], 3), 
    ", adj. R^2 = ", round(x$adj.r.squared[[1]],3), 
    ", Cohen's f^2 = ", round(cor(df_imp$MASCcor_z, fitted(OLSmod))^2/
    (1 - cor(df_imp$MASCcor_z, fitted(OLSmod))^2), 3), ")\n",
    "AIC: ", x$AIC, ", BIC: ", x$BIC, "\n",
    sep = "")
  cat("\n        partial f^2:\n\n")
  print(round(partial_f2(OLSmod), 3))      # partial f^2
  cat("\n        VIF Multicolinearity Check:\n\n")
  print(round(vif(OLSmod), 3))             # multicolinearity
  print(shapiro.test(rstandard(OLSmod)))   # normality
  print(raintest(OLSmod))                  # linearity
  print(bptest(OLSmod))                    # homoscedasticity
  check_outliers(OLSmod, method = "cook")  # outlier
  report(OLSmod)                           # beta, CI's, etc.
  plot(OLSmod)                             # visual inspection
}

# diagnostics for robust models
getMMinfo <- function(MMmod, OLSmod) {
  x <- glance(MMmod)
  y <- glance(OLSmod)
  cat(
    # model summary
    "(sigma(", round(y$df.residual[[1]], 0), ") = ", round(x$sigma[[1]], 3),
    ", Cohen's f^2 = ", round(cor(df_imp$MASCcor_z, fitted(MMmod))^2/
    (1 - cor(df_imp$MASCcor_z, fitted(MMmod))^2), 3), ")\n", sep = "")
  cat("\nCorrelation of residuals of OLS- and MM-Model: ", 
      cor(resid(OLSmod), resid(MMmod)))   # correlation
  report(MMmod)                           # beta, CI's, etc.
}
```

### get model info & diagnostics
models including control variables
```{r}
getOLSinfo(mod_ctrl)
getMMinfo(mod_ctrl_r, mod_ctrl)
```

main effect models
```{r}
getOLSinfo(mod_main)
getMMinfo(mod_main_r, mod_main)
```

interaction effect models
```{r}
getOLSinfo(mod_intr)
getMMinfo(mod_intr_r, mod_intr)
```

pure interaction effect models
```{r}
getOLSinfo(mod_intr)
getMMinfo(mod_intr_r, mod_intr)
```

### Visualizations of the Interaction Effect

#### Conditional Coefficient Plot
```{r}
# plot conditional coeffient plot (Figure 1)
interplot(mod_pure, var1 = "self_z",var2 = "mind_z", predPro = F, 
          hist = T) +
  geom_hline(yintercept = 0, linetype = "dashed", alpha = .5) +
  geom_vline(xintercept = -1, linetype = "dotted", alpha = .5) +
  geom_vline(xintercept = 0, linetype = "dashed", alpha = .5) +
  geom_vline(xintercept = 1, linetype = "dotted", alpha = .5) +
  ggtitle("Conditional coefficient plot") +
  ylab("Coefficient for Self-Focus on ToM performance") +
  xlab("Mindfulness") +
  xlim(-3, 3)

# to export image uncomment:
# ggsave(here(
#         "Processing and Analysis",
#         "Analysis Data",
#         "interactionCoefficientSD.png"), device = "png",
#        units = "cm", width = 20, height = 12)

# plot interaction effect plot (Figure 2)
interact_plot(mod_intr, pred = self_z, modx = mind_z, interval = TRUE, facet.modx = FALSE,
              x.label = "Self-Focus", y.label = "Theory of Mind Performance",
              legend.main = "Mindfulness", colors = "Greys", modx.values = "mean-plus-minus",
              robust = TRUE, centered = "all")

# to export image uncomment:
# ggsave(here(
#         "Processing and Analysis",
#         "Analysis Data",
#         "interactionEffectSD.png"), device = "png",
#        units = "cm", width = 20, height = 12)
```

## get session info
```{r}
# get version information about R, the OS and attached or loaded packages
# sessionInfo()

### OUTPUT ###
# R version 4.0.2 (2020-06-22)
# Platform: x86_64-apple-darwin17.0 (64-bit)
# Running under: macOS  10.16
# 
# Matrix products: default
# LAPACK: /Library/Frameworks/R.framework/Versions/4.0/Resources/lib/libRlapack.dylib
# 
# locale:
# [1] en_US.UTF-8/en_US.UTF-8/en_US.UTF-8/C/en_US.UTF-8/en_US.UTF-8
# 
# attached base packages:
# [1] stats     graphics  grDevices utils     datasets  methods   base     
# 
# other attached packages:
#  [1] interactions_1.1.5 interplot_0.2.2    arm_1.11-2         lme4_1.1-26       
#  [5] Matrix_1.3-0       abind_1.4-5        performance_0.6.1  lmtest_0.9-38     
#  [9] zoo_1.8-8          broom_0.7.6        MASS_7.3-53        sensemakr_0.1.3   
# [13] car_3.0-10         carData_3.0-4      clickR_0.5.27      misty_0.3.2       
# [17] TOSTER_0.3.4       wec_0.4-1          sjmisc_2.8.5       mice_3.12.0       
# [21] psych_2.0.12       forcats_0.5.0      stringr_1.4.0      dplyr_1.0.2       
# [25] purrr_0.3.4        readr_1.4.0        tidyr_1.1.2        tibble_3.0.4      
# [29] ggplot2_3.3.3      tidyverse_1.3.0    here_1.0.1        
# 
# loaded via a namespace (and not attached):
#  [1] minqa_1.2.4         colorspace_2.0-0    ellipsis_0.3.1      rio_0.5.16         
#  [5] sjlabelled_1.1.7    rprojroot_2.0.2     htmlTable_2.1.0     base64enc_0.1-3    
#  [9] fs_1.5.0            rstudioapi_0.13     farver_2.0.3        fansi_0.4.1        
# [13] lubridate_1.7.9.2   xml2_1.3.2          splines_4.0.2       mnormt_2.0.2       
# [17] knitr_1.30          Formula_1.2-4       jsonlite_1.7.2      nloptr_1.2.2.2     
# [21] interactionTest_1.2 cluster_2.1.0       dbplyr_2.0.0        png_0.1-7          
# [25] compiler_4.0.2      httr_1.4.2          backports_1.2.1     assertthat_0.2.1   
# [29] cli_2.2.0           htmltools_0.5.0     tools_4.0.2         coda_0.19-4        
# [33] gtable_0.3.0        glue_1.4.2          Rcpp_1.0.5          cellranger_1.1.0   
# [37] vctrs_0.3.6         nlme_3.1-151        insight_0.11.1      xfun_0.19          
# [41] openxlsx_4.2.3      rvest_0.3.6         lifecycle_0.2.0     statmod_1.4.35     
# [45] scales_1.1.1        hms_0.5.3           parallel_4.0.2      RColorBrewer_1.1-2 
# [49] yaml_2.2.1          curl_4.3            gridExtra_2.3       pander_0.6.3       
# [53] rpart_4.1-15        latticeExtra_0.6-29 stringi_1.5.3       bayestestR_0.8.0   
# [57] checkmate_2.0.0     boot_1.3-25         zip_2.1.1           rlang_0.4.9        
# [61] pkgconfig_2.0.3     evaluate_0.14       lattice_0.20-41     labeling_0.4.2     
# [65] htmlwidgets_1.5.3   tidyselect_1.1.0    magrittr_2.0.1      R6_2.5.0           
# [69] generics_0.1.0      Hmisc_4.4-2         DBI_1.1.0           pillar_1.4.7       
# [73] haven_2.3.1         foreign_0.8-81      withr_2.4.2         jtools_2.2.0       
# [77] survival_3.2-7      nnet_7.3-14         modelr_0.1.8        crayon_1.3.4       
# [81] tmvnsim_1.0-2       rmarkdown_2.6       jpeg_0.1-8.1        grid_4.0.2         
# [85] readxl_1.3.1        data.table_1.13.4   reprex_0.3.0        digest_0.6.27      
# [89] munsell_0.5.0   
```

## get attached package citations in bibtex format
```{r}
# access package citation info via
# toBibtex(citation("here"))
# toBibtex(citation("tidyverse"))
# toBibtex(citation("psych"))
# toBibtex(citation("mice"))
# toBibtex(citation("sjmisc"))
# toBibtex(citation("wec"))
# toBibtex(citation("TOSTER"))
# toBibtex(citation("misty"))
# toBibtex(citation("clickR"))
# toBibtex(citation("car"))
# toBibtex(citation("sensemakr"))
# toBibtex(citation("MASS"))
# toBibtex(citation("broom"))
# toBibtex(citation("lmtest"))
# toBibtex(citation("performance"))
# toBibtex(citation("interplot"))
# toBibtex(citation("interactions"))
```
