# Supplementary material for: Mindful self-focus–an interaction affecting Theory of Mind?
Source: PLoS One. 2023 Feb 2;18(2):e0279544. doi: 10.1371/journal.pone.0279544 (PMC9894420; doi:10.1371/journal.pone.0279544)
Supplement: S2 File — (ZIP) [file pone.0279544.s002.zip › mindful_selffocus_data&analysisscript/Processing and Analysis/Analysis Data/Manuscript Figures and Tables/Mind Self Table.xlsx]

## Sheet: Tabel 1
		Total		German		English		Statistical Equivalence
		N = 543		N = 334 (61.51 %)		N = 209 (38.49 %)
Continuous variables		M	SD	M	SD	M	SD	TOST	NHST
ToM performance		34.29	4.04	34.56	4.08	33.87	3.94	*	ns
Age		32.19	11.57	32.80	12.87	31.22	9.05	*	ns
Years of education		15.31	4.70	15.67	4.43	14.75	5.07	*	*
Negative affect		2.03	0.76	1.85	0.68	2.32	0.78	ns	*
Study duration		145.75	550.89	165.95	672.77	113.46	253.90	*	ns
Mindfulness		3.94	0.71	3.99	0.70	3.88	0.72	*	ns
Self-focus		0.34	0.09	0.35	0.09	0.32	0.09	ns	*
Categorical variables		N	%	N	%	N	%	TOST	NHST
Nativity	- native	352	64.48	286	85.63	66	31.58	ns	*
	- non-native	191	35.17	48	14.37	143	68.48
Gender	- female	402	74.03	254	76.05	148	70.81	*	ns
	- male	141	25.97	80	23.95	61	29.19
ToM attention	- 5	411	75.69	275	82.34	136	66.51	ns	*
	- 4	132	24.31	59	17.66	73	33.49

## Sheet: Tabel 2
			continuous							categorical
continuous	1	ToM performance	1	2	3	4	5	6	7	8	9	10
	2	Age	-.11
	3	Years of education	.13	.13
	4	Negative affect	-.08	-.11	-.03
	5	Study duration	.01	.08	.03	-.03
	6	Mindfulness	-.01	.18	.03	-.32	-.03
	7	Self-focus	.06	-.16	.01	.10	.00	-.10
categorical	8	Language	.11	.08	.12	-.39	.06	.10	.19
	9	Nativity	.25	.11	.07	-.25	-.02	.03	.17	.55
	10	Gender	-.13	.24	-.02	-.02	-.04	.09	-.05	.04	.00
	11	ToM attention	.19	-.08	.07	.07	.05	.05	.08	.19	.12	.06

## Sheet: Table 3
Models [AIC; BIC]		Covarates Model [1506; 1549]						Joined Model [1505; 1561]						Interaction Model [1541; 1562]
Variable	Regres.	β	SE	95% CI		p	f^2	β	SE	95% CI		p	f^2	β	SE	95% CI		p	f^2
				LL	UL					LL	UL					LL	UL
Intercept	OLS	.161	.055	.053	.269	.003	.016	.169	.055	.061	.277	.002	.018	.012	.043	-.072	.096	.778	.000
	robust	.204	.055	.092	.313	<.001		.214	.054	.106	.318	<.001		.076	.042	-.011	.16	.073
Age	OLS	-.123	.043	-.207	-.039	.004	.015	-.109	.044	-.195	-.022	.014	.012
	robust	-.111	.043	-.222	-.015	.011		-.088	.044	-.204	.004	.05
Years of education	OLS	.136	.042	.054	.218	.001	.020	.138	.042	.056	.22	.001	.021
	robust	.146	.041	.07	.233	<.001		.149	.041	.067	.233	<.001
Negative affect	OLS	-.068	.043	-.153	.017	.118	.005	-.082	.046	-.173	.008	.074	.006
	robust	-.079	.043	-.161	-.003	.066		-.102	.045	-.184	-.006	.026
Study Duration	OLS	.016	.041	-.065	.098	.693	.000	.014	.041	-.067	.096	.728	.000
	robust	.008	.04	-.043	.092	.841		.006	.039	-.034	.096	.875
Gender [male]	OLS	-.134	.071	-.273	.005	.059	.007	-.122	.071	-.261	.017	.085	.006
	robust	-.099	.071	-.26	.048	.161		-.092	.07	-.237	.053	.192
Language [English]	OLS	.114	.065	-.014	.242	.081	.006	.125	.066	-.004	.255	.057	.007
	robust	.122	.065	-.023	.262	.063		.143	.066	-.001	.299	.03
Nativity [non-native]	OLS	-.459	.104	-.663	-.255	<.001	.037	-.449	.104	-.653	-.245	<.001	.035
	robust	-.421	.104	-.679	-.207	<.001		-.421	.104	-.665	-.191	<.001
ToM attention [4 out of 5]	OLS	-.185	.074	-.331	-.038	.013	.012	-.187	.074	-.333	-.041	.012	.012
	robust	-.202	.075	-.361	-.036	.007		-.211	.074	-.384	-.046	.005
Self-focus	OLS							.044	.044	-.041	.13	.31	.002	.081	.044	-.004	.167	.063	.006
	robust							.06	.043	-.031	.137	.166		.079	.043	0	.158	.066
Mindfulness	OLS							-.008	.044	-.094	.079	.863	.000	.004	.043	-.08	.089	.921	.000
	robust							-.009	.044	-.117	.094	.838		.029	.043	-.073	.128	.505
Self-focus × Mindfulness	OLS							.113	.044	.027	.199	.01	.012	.122	.045	.033	.211	.007	.014
	robust							.128	.044	.03	.222	.004		.117	.045	.025	.216	.009
